# Supplementary material for: Unveiling the inhibition mechanism of Clostridioides difficile by Bifidobacterium longum via multiomics approach
Source: Front Microbiol. 2023 Nov 8;14:1293149. doi: 10.3389/fmicb.2023.1293149 (PMC10663266; doi:10.3389/fmicb.2023.1293149)
Supplement: Supplementary file 1 [file Table_1.XLSX]

## Sheet: S1. proteomics
Supplementary information 1. The proteomic analysis dataset.
Majority protein IDs	Protein names	LFQ intensity Co-culture_1	LFQ intensity Co-culture_2	LFQ intensity Co-culture_3	LFQ intensity Co-culture_4	LFQ intensity Control_1	LFQ intensity Control_2	LFQ intensity Control_3	LFQ intensity Control_4	-log (q-value)	log2(Fold-change)
M4NN56	Toxin A	21.6158	22.0577	21.844	22.1169	24.4315	23.8349	23.9068	24.3768	4.6044	-2.22892
A0A158SIL9	ALP_N domain-containing protein	25.1583	24.5557	24.8035	23.9481	25.0837	25.2237	24.8902	25.0082	0.82187	-0.435061
A0A158SIL6	Uncharacterized protein	24.8317	25.6255	25.1861	25.2237	25.0063	25.1324	25.6158	25.0998	0.0049904	0.00316811
A0A158SIL4	Putative transcriptional regulator	21.3506	22.0741	22.6021	23.1979	23.0777	20.7335	22.063	23.4275	0.00895196	-0.0192118
A0A158SIJ7	Uncharacterized protein	21.5373	21.9523	21.497	21.7532	22.2908	21.754	22.8064	22.4955	1.42526	-0.651754
A0A158SIJ6	Putative Doc-like protein	20.7382	20.67	20.1019	19.9486	23.0799	21.2279	22.9026	22.5652	2.37824	-2.07923
A0A158SIE0	Uncharacterized protein	22.9626	22.7677	22.6378	23.0934	22.5475	22.2648	22.851	22.6822	0.880555	0.279027
A0A125YEI5	Uncharacterized protein	24.8863	21.3074	25.2756	25.3967	25.3172	25.8609	25.6643	26.2617	0.774009	-1.5595
A0A125YEI1	Putative prophage repressor	24.7241	24.9206	24.4933	24.6432	23.8338	24.7356	24.0423	24.7719	0.656974	0.349411
A0A125YEH2	StbA family protein	26.1916	26.1417	26.3654	26.2758	26.4126	26.3713	26.2901	26.4313	1.20002	-0.132683
A0A125YEE9	SpoIIIJ-associated protein	26.2433	26.0433	26.4996	26.3858	26.041	26.8212	26.2123	26.317	0.103876	-0.0548677
A0A125YEE8	tRNA modification GTPase MnmE (EC 3.6.-.-)	24.0527	23.5315	22.6699	23.4124	26.2283	24.9785	24.7947	25.7468	2.43028	-2.02047
A0A125YEE7	tRNA uridine 5-carboxymethylaminomethyl modification enzyme MnmG (Glucose-inhibited division protein A)	25.6057	25.5348	25.6078	25.5912	25.3462	25.2298	24.7515	25.2064	1.84852	0.451396
A0A125YEE6	Ribosomal RNA small subunit methyltransferase G (EC 2.1.1.-) (16S rRNA 7-methylguanosine methyltransferase) (16S rRNA m7G methyltransferase)	24.4601	24.6569	24.3376	25.1754	24.6543	23.6722	23.9458	24.0105	1.10035	0.586788
A0A125YEE5	Stage 0 sporulation protein	23.8925	23.524	24.3591	24.0493	24.6248	24.7809	25.3662	25.0735	2.24977	-1.00515
A0A125YEE3	Spore germination protein	26.4607	28.0087	27.3661	27.9079	26.8135	27.1434	26.865	27.5643	0.374621	0.339294
A0A125YEE2	Transcriptional regulator	25.4027	25.6403	25.3802	25.4526	24.6217	24.7615	24.9071	24.7434	3.85191	0.710539
A0A125YEE1	SirA-like protein	28.473	28.4777	28.4596	28.7434	28.255	27.9731	28.1312	28.1882	2.34304	0.401526
A0A125YEE0	DUF3343 domain-containing protein	25.8968	26.1413	25.9755	26.1537	25.3857	25.2913	25.6703	25.0421	2.52828	0.694496
A0A125YED8	Amino acid aminotransferase (EC 2.6.1.-)	31.0752	30.7995	30.8171	30.8932	30.5642	30.4527	30.6421	30.6366	2.24057	0.322376
A0A125YED7	30S ribosomal protein S6	29.3267	29.2256	29.0503	29.3126	28.6843	28.4077	28.4352	28.0305	2.87206	0.839364
A0A125YED6	Single-stranded DNA-binding protein (SSB)	26.5653	26.9755	27.0249	26.8627	26.6564	26.6172	26.8159	26.5339	0.850271	0.201238
A0A125YED4	Cyclic-di-AMP phosphodiesterase (EC 3.1.4.-)	22.1974	22.8692	24.2948	22.9605	22.2838	22.9563	22.3023	22.5905	0.544886	0.547273
A0A125YED3	50S ribosomal protein L9	27.3951	27.3513	27.1802	27.2833	27.3556	27.2968	27.2713	27.201	0.142595	0.0213017
A0A125YED1	Uncharacterized protein	24.0444	22.6579	23.3802	23.7895	22.5291	22.3838	23.4247	23.4022	0.615842	0.533068
A0A125YED0	Adenylosuccinate synthetase (AMPSase) (AdSS) (EC 6.3.4.4) (IMP--aspartate ligase)	27.0428	26.8282	26.7452	27.0201	26.6162	26.7744	26.7439	26.5574	1.41776	0.236092
A0A125YEC9	DNA replication protein DnaC	23.7221	22.5236	23.1571	22.0846	24.4811	23.8605	23.8885	24.3852	1.75999	-1.28199
A0A125YEA2	Acetyltransferase	26.0138	25.2763	24.787	26.1277	25.5855	25.4183	25.6524	25.0265	0.142966	0.130525
A0A125YE94	ABC transporter ATP-binding protein	26.2441	25.9684	26.0253	25.8737	26.336	26.3835	26.1079	26.2806	1.34283	-0.249151
A0A125YE93	SufBD protein	26.5988	26.4073	26.3154	26.455	26.7253	26.5959	26.9181	26.5718	1.39963	-0.258667
A0A125YE89	NAD-dependent epimerase/dehydratase	23.6413	22.1262	23.605	21.868	23.7016	23.6794	22.8155	22.9536	0.397686	-0.477386
A0A125YE85	S-ribosylhomocysteine lyase (EC 4.4.1.21) (AI-2 synthesis protein) (Autoinducer-2 production protein LuxS)	25.2913	26.3662	25.896	26.4816	25.379	25.144	24.7087	24.8868	1.71973	0.979167
A0A125YE83	5-methyltetrahydrofolate--homocysteine methyltransferase (EC 2.1.1.13) (Methionine synthase)	23.7661	22.3899	23.2745	22.6626	25.0935	24.1508	25.1054	24.69	2.40713	-1.73664
A0A125YE82	Aminopeptidase (EC 3.4.11.-)	26.3587	26.8478	26.3407	26.446	25.6543	25.2189	25.3161	25.3381	3.49149	1.11647
A0A125YE80	Metal-binding protein	24.1951	24.564	25.3977	24.9882	24.507	25.3345	24.6773	25.4662	0.241885	-0.210014
A0A125YE79	Carbamoyl-phosphate synthase large chain (EC 6.3.5.5) (Carbamoyl-phosphate synthetase ammonia chain)	22.9892	22.7485	23.3672	22.7915	23.5663	23.46	23.125	23.1838	1.05486	-0.359661
A0A125YE78	Carbamoyl-phosphate synthase small chain (EC 6.3.5.5) (Carbamoyl-phosphate synthetase glutamine chain)	25.443	25.3708	25.7637	25.5255	25.2354	25.496	25.3691	25.5948	0.385061	0.101916
A0A125YE77	Carbamoyl-phosphate synthase large chain (EC 6.3.5.5) (Carbamoyl-phosphate synthetase ammonia chain)	27.2911	27.1376	27.0798	26.8772	26.9506	26.7761	26.9222	27.0356	0.873101	0.175338
A0A125YE63	SEC-C motif domain protein	28.1094	28.0719	28.6503	28.241	27.976	27.7611	27.9985	27.6342	1.43757	0.425711
A0A125YE61	Dipeptidase	25.7382	25.7068	25.5447	25.6772	25.573	25.5852	25.2927	25.2887	1.31962	0.231814
A0A125YE59	Veg	24.7429	23.7341	23.5464	23.9063	24.479	24.7473	24.6784	25.3831	1.36503	-0.839532
A0A125YE57	4-diphosphocytidyl-2-C-methyl-D-erythritol kinase (CMK) (EC 2.7.1.148) (4-(cytidine-5'-diphospho)-2-C-methyl-D-erythritol kinase)	23.1616	22.9152	22.8644	22.0158	23.526	23.8679	23.3236	23.0398	1.21343	-0.700067
A0A125YE56	GntR family transcriptional regulator	26.5211	26.8985	27.0235	26.9848	26.2001	26.5186	26.7882	26.9022	0.624756	0.254708
A0A125YE55	Glutamate racemase (EC 5.1.1.3)	23.3786	22.8443	23.228	23.0519	22.9552	22.8225	22.5665	22.3805	1.37614	0.444554
A0A125YE52	ATP-dependent zinc metalloprotease FtsH (EC 3.4.24.-)	25.5849	25.6463	25.9043	25.7351	25.4948	25.5635	25.8027	25.7075	0.326639	0.075491
A0A125YE48	Type III pantothenate kinase (EC 2.7.1.33) (PanK-III) (Pantothenic acid kinase)	26.3929	26.7262	26.5909	26.6122	26.542	26.5802	26.0946	26.2147	0.797484	0.222656
A0A125YE47	Lysine--tRNA ligase (EC 6.1.1.6) (Lysyl-tRNA synthetase) (LysRS)	28.5369	28.2979	28.4422	28.1946	28.3409	28.1332	28.2898	28.6395	0.0457267	0.0170608
A0A125YE43	Thymidylate kinase (EC 2.7.4.9) (dTMP kinase)	25.2344	25.1752	25.078	25.1748	24.9398	24.9297	25.2205	24.2753	0.792609	0.324257
A0A125YE41	Signal peptidase II	25.8754	26.4855	25.9084	25.6668	26.4336	26.2498	26.4499	25.4168	0.201941	-0.153537
A0A125YE40	Methyltransferase small	24.5495	24.3493	24.7345	24.7825	24.913	24.5908	25.0146	24.6985	0.703914	-0.200293
A0A125YE39	AsnC family transcriptional regulator	27.0035	27.4963	27.2403	27.4966	26.1954	26.3082	26.3426	26.6574	3.03332	0.933209
A0A125YE38	Nicotinate phosphoribosyltransferase (EC 6.3.4.21)	25.2076	25.5138	26.0172	25.4533	25.2879	25.0951	25.6349	25.1773	0.561288	0.249166
A0A125YE35	Methionine--tRNA ligase (EC 6.1.1.10) (Methionyl-tRNA synthetase) (MetRS)	28.8531	28.6713	28.8093	28.6721	28.3206	28.376	28.4737	28.3744	3.1782	0.365243
A0A125YE34	Deoxyribonuclease	25.0717	24.9926	24.6706	24.8737	24.3524	24.2504	24.4376	24.2886	2.98232	0.569888
A0A125YE23	Ribosomal RNA small subunit methyltransferase A (EC 2.1.1.182) (16S rRNA (adenine(1518)-N(6)/adenine(1519)-N(6))-dimethyltransferase) (16S rRNA dimethyladenosine transferase) (16S rRNA dimethylase) (S-adenosylmethionine-6-N', N'-adenosyl(rRNA) dimethyltransferase)	24.0163	25.5295	25.6019	24.9388	23.8792	23.9993	23.2676	23.7889	1.73936	1.2879
A0A125YE21	Peptidase	26.8428	27.1479	26.8131	27.3052	26.8247	27.1232	27.186	27.5637	0.322976	-0.147137
A0A125YE18	UDP-N-acetylmuramate--L-alanine ligase (EC 6.3.2.8) (UDP-N-acetylmuramoyl-L-alanine synthetase)	26.5872	25.7021	26.524	25.7723	26.3916	26.4621	26.5471	26.6506	0.73738	-0.366475
A0A125YE17	Pur operon repressor	22.9147	23.3373	25.1588	22.6725	22.7732	22.6891	22.0187	22.8459	0.782104	0.939095
A0A125YE16	Putative septation protein SpoVG	25.713	25.1841	24.9174	24.9578	25.1296	25.1934	25.1214	25.0144	0.161642	0.0783825
A0A125YE15	Pilin	25.1218	25.6204	25.584	25.2173	25.2584	24.9334	25.3147	24.7652	0.879547	0.317966
A0A125YE12	Type IV pilus assembly protein PilM	21.0495	21.164	21.43	21.2124	21.6794	20.3274	21.6114	21.9382	0.185535	-0.175116
A0A125YE05	Transcription-repair-coupling factor (TRCF) (EC 3.6.4.-)	22.3884	22.3204	22.502	22.0191	23.9352	22.5129	22.5147	22.5379	0.759512	-0.567708
A0A125YE04	Peptidylprolyl isomerase (EC 5.2.1.8)	25.9001	25.3569	25.7032	24.7545	26.3153	26.1641	26.1632	26.4156	1.74761	-0.835881
A0A125YE02	Stage V sporulation protein B	24.4175	24.2982	24.7473	24.3565	23.9209	23.2548	23.6915	23.862	2.27783	0.772604
A0A125YE01	Bifunctional tetrapyrrolemethylase/nucleoside triphosphate pyrophosphohydrolase	23.6797	23.5063	23.7194	23.082	25.6396	24.7022	25.2531	25.4522	3.39735	-1.76496
A0A125YE00	DNA-binding protein HU	30.6292	30.3942	30.3189	30.6711	29.7431	29.545	29.7115	29.5557	3.8616	0.864503
A0A125YDZ4	UTP--glucose-1-phosphate uridylyltransferase (EC 2.7.7.9) (UDP-glucose pyrophosphorylase)	25.8064	25.5944	25.5327	25.9217	26.2012	26.1718	26.4388	26.4409	2.66857	-0.599388
A0A125YDZ2	Transcription termination factor Rho (EC 3.6.4.-) (ATP-dependent helicase Rho)	25.9876	25.5507	25.6903	25.7327	25.9836	25.5531	25.5105	25.699	0.145607	0.0537605
A0A125YDZ0	Peptide chain release factor 1 (RF-1)	27.4235	27.2068	27.1706	26.9564	27.3858	27.2509	27.2316	27.3896	0.557827	-0.125157
A0A125YDY8	Threonylcarbamoyl-AMP synthase (TC-AMP synthase) (EC 2.7.7.87) (L-threonylcarbamoyladenylate synthase)	25.8405	26.0223	25.9891	25.9175	25.0128	25.1714	25.4202	25.4519	3.03352	0.678272
A0A125YDY6	Ribose-5-phosphate isomerase 2 (EC 5.3.1.6)	26.4738	26.8174	26.5236	26.6406	25.6544	25.7582	25.7293	25.7388	4.52411	0.893694
A0A125YDY5	Uracil phosphoribosyltransferase (EC 2.4.2.9) (UMP pyrophosphorylase) (UPRTase)	28.4225	28.848	28.5398	29.0182	28.3104	28.4618	28.3665	28.5051	1.06758	0.296163
A0A125YDY4	Selenium-dependent molybdenum hydroxylase system protein	23.8301	23.5417	23.5333	23.7225	25.6575	23.2003	22.8624	20.6351	0.220832	0.568056
A0A125YDY2	ATP synthase subunit a (ATP synthase F0 sector subunit a) (F-ATPase subunit 6)	21.7404	22.0896	22.3212	21.4852	21.6511	22.233	22.6245	22.9614	0.653063	-0.458431
A0A125YDY0	ATP synthase subunit b (ATP synthase F(0) sector subunit b) (ATPase subunit I) (F-type ATPase subunit b) (F-ATPase subunit b)	28.9428	29.0514	28.8516	29.186	28.2331	28.0269	27.852	27.4526	3.08468	1.11683
A0A125YDX9	ATP synthase subunit delta (ATP synthase F(1) sector subunit delta) (F-type ATPase subunit delta) (F-ATPase subunit delta)	27.8261	27.9931	28.381	28.1597	27.2139	27.4359	27.3998	27.5834	2.54152	0.681705
A0A125YDX8	ATP synthase subunit alpha (EC 7.1.2.2) (ATP synthase F1 sector subunit alpha) (F-ATPase subunit alpha)	30.0222	30.3703	30.392	30.3158	29.6173	29.7706	29.5883	29.7678	3.00803	0.58908
A0A125YDX7	ATP synthase gamma chain (ATP synthase F1 sector gamma subunit) (F-ATPase gamma subunit)	28.2285	28.1917	28.0189	28.3311	27.5877	27.5407	27.7062	27.634	3.6257	0.575397
A0A125YDX6	ATP synthase subunit beta (EC 7.1.2.2) (ATP synthase F1 sector subunit beta) (F-ATPase subunit beta)	30.2421	30.5352	30.5745	30.5292	30.1004	30.0461	30.1574	30.1106	2.42368	0.366647
A0A125YDX5	Cbs domain-containing protein	27.6945	27.3889	27.2911	27.539	27.5562	27.2845	27.2304	27.1095	0.686199	0.183239
A0A125YDX3	Alanine racemase (EC 5.1.1.1)	28.3173	28.3671	28.142	28.1971	28.1615	28.0957	28.2036	27.9993	1.06768	0.140857
A0A125YDX0	Transketolase, thiamine disphosphate-binding subunit (EC 2.2.1.1)	21.4748	21.345	21.7395	20.3789	25.4018	24.0716	24.5904	25.018	3.86118	-3.5359
A0A125YDW9	Transketolase, pyridine binding subunit (EC 2.2.1.1)	26.2743	26.0024	26.7	26.4992	25.8703	25.8597	25.6334	25.7623	1.98498	0.587543
A0A125YDW7	Exported carboxy-terminal processing protease (EC 3.4.21.102)	23.343	24.015	24.412	22.6275	23.5603	22.9937	23.577	23.1753	0.269204	0.272761
A0A125YDW6	IclR family transcriptional regulator	26.3144	26.4598	26.3521	26.4215	26.294	26.3399	26.379	26.1916	0.822644	0.085887
A0A125YDV3	Aldose epimerase	25.086	24.3917	24.6364	23.7952	25.0509	25.0444	25.2802	25.227	1.29815	-0.673302
A0A125YDU8	Cobyric acid synthase	24.447	24.1431	24.4733	23.9891	24.938	24.6773	25.082	24.6638	1.99251	-0.577157
A0A125YDU7	Cobyrinate a,c-diamide synthase (EC 6.3.5.11) (Cobyrinic acid a,c-diamide synthetase)	25.1702	24.727	25.251	24.7805	25.4056	25.616	25.6515	25.1978	1.5405	-0.485515
A0A125YDU1	Precorrin-4 C(11)-methyltransferase (EC 2.1.1.-)	29.5647	29.1394	29.3036	29.5726	28.6812	28.4403	28.066	28.8369	2.37834	0.888958
A0A125YDT9	Cobalt-precorrin-3b c(17)-methyltransferase (EC 2.1.1.-)	25.1661	25.2405	25.3189	25.212	25.595	25.4943	25.0927	25.219	0.424608	-0.11591
A0A125YDT7	Sirohydrochlorin cobaltochelatase (EC 4.99.1.3)	25.0544	24.4264	25.2444	22.9542	27.1267	26.2873	26.705	26.6959	2.23539	-2.28392
A0A125YDS9	UvrABC system protein B (Protein UvrB) (Excinuclease ABC subunit B)	21.0776	22.1825	22.3999	22.5492	24.4437	23.9842	24.3989	23.974	3.02054	-2.14794
A0A125YDS8	UvrABC system protein A (UvrA protein) (Excinuclease ABC subunit A)	25.644	25.7756	25.8738	25.8119	25.7987	25.4415	25.4031	25.8813	0.506872	0.145185
A0A125YDS6	Iron-only hydrogenase, catalytic subunit	27.6467	27.6515	27.6082	27.7063	27.3864	27.487	27.6034	27.4043	1.85045	0.1829
A0A125YDS5	Iron-only hydrogenase, electron-transferring subunit	27.1303	27.05	27.0225	27.3354	27.2491	27.3452	27.531	27.4488	1.48653	-0.258946
A0A125YDS4	Iron-only hydrogenase, electron-transferring subunit	26.0889	25.4366	25.3473	24.991	27.5228	27.6424	27.5716	26.9958	3.44626	-1.96723
A0A125YDS1	UDP-N-acetylenolpyruvoylglucosamine reductase (EC 1.3.1.98) (UDP-N-acetylmuramate dehydrogenase)	25.9822	25.7582	26.3309	25.7744	26.3075	26.366	26.3111	26.2974	1.43463	-0.359037
A0A125YDR7	DNA-directed DNA polymerase (EC 2.7.7.7)	22.1838	21.7363	22.1592	21.3259	25.4419	24.6904	25.3886	25.2713	4.80504	-3.34674
A0A125YDR6	ATP-dependent 6-phosphofructokinase (ATP-PFK) (Phosphofructokinase) (EC 2.7.1.11) (Phosphohexokinase)	29.3369	29.8302	29.518	29.5954	29.2407	29.0045	29.0688	29.0651	2.2278	0.475348
A0A125YDR5	Pyruvate kinase (EC 2.7.1.40)	29.5616	29.6822	29.4785	29.8325	29.162	29.0956	29.2633	29.2935	2.55002	0.43511
A0A125YDR4	RNA methyltransferase	20.5642	20.7401	20.0922	20.7968	22.7574	21.685	22.8699	22.9729	3.00476	-2.02295
A0A125YDN1	Nitroreductase	24.4223	23.6853	24.5706	24.0007	25.4477	24.5327	25.194	25.6929	1.76441	-1.04709
A0A125YDN0	B3/4 domain protein	20.7574	20.5638	19.0468	22.0623	21.694	20.953	20.1616	20.3779	0.0980577	-0.189061
A0A125YDL2	Hydrogenase (EC 1.12.7.2)	23.5548	21.6806	23.1963	24.3667	21.0568	22.007	22.3839	23.0355	0.761544	1.07883
A0A125YDK9	Uncharacterized protein	22.4372	21.371	20.6541	21.7581	23.5804	22.4003	22.6733	23.2465	1.67247	-1.42002
A0A125YDK8	D-isomer specific 2-hydroxyacid dehydrogenase	26.4937	26.5835	26.449	26.8589	26.1112	25.8276	25.7789	25.6393	2.86109	0.757016
A0A125YDK7	DNA ligase (EC 6.5.1.2) (Polydeoxyribonucleotide synthase [NAD(+)])	25.5833	25.2867	25.4887	24.4785	24.0559	25.1031	24.8248	25.466	0.388414	0.346863
A0A125YDK6	Multifunctional fusion protein [Includes: dITP/XTP pyrophosphatase (EC 3.6.1.66) (Non-canonical purine NTP pyrophosphatase) (Non-standard purine NTP pyrophosphatase) (Nucleoside-triphosphate diphosphatase) (Nucleoside-triphosphate pyrophosphatase) (NTPase); Ribonuclease PH (RNase PH) (EC 2.7.7.56) (tRNA nucleotidyltransferase)]	25.5107	25.7739	25.6726	25.4515	24.9511	25.2618	25.061	24.9314	2.69855	0.550864
A0A125YDK5	ATP-dependent Clp protease proteolytic subunit (EC 3.4.21.92) (Endopeptidase Clp)	29.8234	30.0415	29.8585	29.9194	28.9025	29.206	28.7942	28.9312	4.11976	0.952247
A0A125YDK4	ATP-dependent Clp protease ATP-binding subunit ClpX	26.2983	26.0872	26.3482	26.7847	27.0864	26.753	26.937	27.1055	1.90479	-0.590881
A0A125YDK1	Lon protease (EC 3.4.21.53) (ATP-dependent protease La)	25.8904	25.1835	25.7187	24.883	26.3719	26.3229	26.7347	26.3816	2.19718	-1.03389
A0A125YDK0	Probable GTP-binding protein EngB	25.1255	26.1342	26.1244	25.7532	25.8159	25.56	25.3211	25.9416	0.177028	0.124665
A0A125YDJ2	Protein translocase	24.2681	24.9743	24.8448	24.6649	24.6246	24.267	24.2413	23.7371	1.01763	0.470546
A0A125YDJ1	Uncharacterized protein	20.6434	21.3553	21.8558	21.4873	25.1038	25.5738	25.6044	25.0794	5.03188	-4.00492
A0A125YDI9	Glucose-6-phosphate isomerase (GPI) (EC 5.3.1.9) (Phosphoglucose isomerase) (PGI) (Phosphohexose isomerase) (PHI)	29.1277	29.3647	29.0974	29.2668	29.055	29.1845	29.1097	29.2643	0.336539	0.0607691
A0A125YDI8	Protease	27.7047	28.1455	28.0047	28.1143	27.2256	27.4905	27.4392	27.5974	2.31793	0.554098
A0A125YDI7	Pyruvate formate-lyase 3 activating enzyme (EC 1.97.1.4)	28.6552	28.734	29.064	28.4792	29.4378	29.6642	29.439	29.0569	2.04329	-0.666343
A0A125YDI6	Formate acetyltransferase (EC 2.3.1.54)	31.0239	30.7033	30.8613	30.391	32.1452	32.1526	31.9805	31.9077	3.92073	-1.30161
A0A125YDI5	Pyrroline-5-carboxylate reductase (P5C reductase) (P5CR) (EC 1.5.1.2) (PCA reductase)	31.4716	31.6563	31.4865	31.6434	31.1872	31.1251	30.9891	30.9507	3.27883	0.50145
A0A125YDI0	Ferrous iron transport protein B	24.1991	23.6104	24.2075	24.4984	26.5123	25.4595	26.4248	26.0776	3.2239	-1.98968
A0A125YDH5	Endopeptidase	26.4676	26.4809	26.6886	26.6102	27.3204	27.1618	26.9744	27.3881	3.05702	-0.649376
A0A125YDG5	Valine--tRNA ligase (EC 6.1.1.9) (Valyl-tRNA synthetase) (ValRS)	26.7946	26.9282	26.6115	27.015	26.7376	26.6653	26.7423	26.7015	0.676219	0.125646
A0A125YDG4	Stage 0 sporulation protein A homolog	21.0698	20.0351	20.2894	19.5111	21.8333	22.0441	21.5948	21.3883	2.2457	-1.48876
A0A125YDF9	Uncharacterized protein	24.1046	24.9918	20.9173	25.2412	25.4144	24.3472	23.0862	23.7944	0.116149	-0.346835
A0A125YDF6	Sigma-54-dependent transcriptional activator	21.9418	22.7627	22.9853	23.5237	23.9784	22.1183	20.7503	23.2468	0.136104	0.279948
A0A125YDF5	Proline reductase subunit proprotein	31.8095	31.5101	31.5479	31.7005	30.2497	30.2751	30.2275	30.2621	5.96911	1.38844
A0A125YDF4	Uncharacterized protein	27.6435	27.4946	27.4237	27.9178	26.5355	25.9827	26.5751	26.0932	3.40334	1.32328
A0A125YDF3	Proline reductase	30.8329	31.192	31.0456	31.2829	28.9626	28.6481	28.8311	28.643	5.79881	2.31716
A0A125YDF2	Proline reductase	31.8339	32.1665	31.6799	32.0862	29.5632	29.24	29.5152	29.6234	5.64351	2.45617
A0A125YDF1	PrdD protein	26.8045	27.177	27.173	27.013	25.4331	25.1124	25.0735	25.8601	3.77048	1.67213
A0A125YDF0	PrdE protein	26.8934	26.7859	26.852	27.7068	24.383	23.8873	24.01	23.8661	4.73417	3.02294
A0A125YDE9	Probable membrane transporter protein	28.5794	28.225	28.2483	27.7282	28.0269	28.1088	28.1151	28.063	0.27311	0.116773
A0A125YDE5	UPF0597 protein CDIF1296T_03344	29.4485	29.7568	29.4921	29.8397	28.3348	28.1713	28.219	28.1997	5.01153	1.40305
A0A125YDE4	Hypoxanthine phosphoribosyltransferase (EC 2.4.2.8)	25.3709	25.3405	26.3167	25.2025	24.1315	24.9882	24.4292	25.5658	0.982087	0.778963
A0A125YDE2	4-hydroxy-tetrahydrodipicolinate reductase (HTPA reductase) (EC 1.17.1.8)	25.4778	25.8474	25.6338	25.2965	26.3141	26.5776	26.2447	26.4784	3.0242	-0.839808
A0A125YDE1	4-hydroxy-tetrahydrodipicolinate reductase (HTPA reductase) (EC 1.17.1.8)	27.1197	27.3129	27.3352	27.1692	26.5631	26.9787	26.7175	27.1748	1.37654	0.375718
A0A125YDE0	4-hydroxy-tetrahydrodipicolinate synthase (HTPA synthase) (EC 4.3.3.7)	28.5145	28.7256	28.9581	28.7073	27.8998	28.1492	28.3702	28.4103	1.88913	0.518995
A0A125YDD9	Aspartate-semialdehyde dehydrogenase (ASA dehydrogenase) (ASADH) (EC 1.2.1.11) (Aspartate-beta-semialdehyde dehydrogenase)	28.3253	27.8821	28.0387	27.5979	28.1915	27.9184	28.0598	27.9644	0.172175	-0.0725398
A0A125YDD8	4-hydroxy-tetrahydrodipicolinate synthase (HTPA synthase) (EC 4.3.3.7)	26.4121	26.6733	26.7032	26.767	26.6679	26.5739	26.974	26.7058	0.336937	-0.0914917
A0A125YDD7	L-serine dehydratase (EC 4.3.1.17)	27.1302	27.2586	27.4418	27.2562	26.9885	27.1314	26.8099	26.8818	1.81731	0.31879
A0A125YDD6	Amidohydrolase	26.0073	26.2349	26.1413	26.2693	25.3404	25.5083	25.4922	25.8455	2.64084	0.616635
A0A125YDC3	Nitroreductase	23.3026	23.0012	23.0157	23.0229	24.7058	23.7944	24.34	24.1129	2.86812	-1.15271
A0A125YDB0	Cell surface protein	23.4083	24.1652	24.0933	24.23	24.4783	24.3857	24.3547	24.477	1.22974	-0.449702
A0A125VBW5	Putative transcriptional regulator	23.9932	20.8682	23.3142	24.4404	24.6325	24.5088	24.5905	24.504	0.891517	-1.40494
A0A125VBV3	Uncharacterized protein	23.1914	23.9456	23.416	23.6244	23.4138	23.3794	23.5722	21.5672	0.515977	0.561183
A0A125VBU3	Uncharacterized protein	25.7066	25.6769	22.4425	21.858	25.9351	25.9993	26.2123	26.131	1.08437	-2.14845
A0A125VBU1	Putative transcriptional terminator	25.6162	25.9564	24.8158	25.6164	25.2614	25.3233	25.6409	25.74	0.0122735	0.0097971
A0A125VBT9	Uncharacterized protein	24.8208	24.7336	25.1735	24.73	24.9127	25.2525	25.9747	25.9312	1.2278	-0.65331
A0A125VBT1	Peptidase A2 domain-containing protein	21.6932	22.1366	21.5076	20.9341	23.7872	22.1668	23.2614	23.9599	1.96354	-1.72595
A0A125VB97	Stage 0 sporulation protein J	24.6272	23.8821	23.9404	23.9449	24.9015	24.3487	25.5039	24.7545	1.4003	-0.778525
A0A125VB86	30S ribosomal protein S18	25.6805	25.9339	25.7707	25.8504	25.5697	25.474	25.6618	25.2558	1.67837	0.318563
A0A125VB83	Cysteine desulfurase (EC 2.8.1.7)	26.9849	26.8655	26.9058	26.5717	26.578	27.0102	26.2484	26.6413	0.547806	0.212503
A0A125VB78	Triosephosphate isomerase (TIM) (TPI) (EC 5.3.1.1) (Triose-phosphate isomerase)	30.8063	30.6882	30.6659	30.9845	30.33	30.4052	30.4876	30.6767	1.61144	0.311361
A0A125VB75	MazG-like family protein	22.809	21.6779	22.1454	21.8911	22.2993	21.914	22.1677	22.0244	0.0393995	0.0294609
A0A125VB32	Orotidine 5'-phosphate decarboxylase (EC 4.1.1.23) (OMP decarboxylase) (OMPDCase) (OMPdecase)	24.1367	24.6042	24.7067	24.4704	23.9264	24.953	23.6495	24.7455	0.186479	0.160888
A0A125VB10	Carbamoyl-phosphate synthase small chain (EC 6.3.5.5) (Carbamoyl-phosphate synthetase glutamine chain)	23.929	23.1442	23.8219	23.0742	23.9616	23.6484	23.9642	23.9079	0.799183	-0.378199
A0A125VAZ4	tRNA-dihydrouridine synthase (EC 1.3.1.-)	25.5435	25.0047	25.2132	24.2157	24.6708	24.4392	24.9346	25.0524	0.29281	0.22
A0A125VAY3	Ribosomal RNA small subunit methyltransferase I (EC 2.1.1.198) (16S rRNA 2'-O-ribose C1402 methyltransferase) (rRNA (cytidine-2'-O-)-methyltransferase RsmI)	24.8874	24.874	25.1417	24.9866	24.8631	24.8868	25.4238	24.4792	0.107333	0.0592313
A0A125VAX8	Transcription elongation factor GreA	28.651	28.2896	28.7025	28.7635	27.775	27.9504	27.7464	28.1766	2.49629	0.689517
A0A125VAV6	Bifunctional protein GlmU [Includes: UDP-N-acetylglucosamine pyrophosphorylase (EC 2.7.7.23) (N-acetylglucosamine-1-phosphate uridyltransferase); Glucosamine-1-phosphate N-acetyltransferase (EC 2.3.1.157)]	26.7607	27.0251	27.1097	26.9681	26.3231	26.251	26.3421	26.3738	3.74197	0.643371
A0A125VAU4	PTS system transporter subunit IIB	25.8192	25.8022	26.2529	26.2707	24.7952	24.9944	25.0573	25.2113	3.2142	1.02171
A0A125VAT4	Ribose-phosphate pyrophosphokinase (RPPK) (EC 2.7.6.1) (5-phospho-D-ribosyl alpha-1-diphosphate) (Phosphoribosyl diphosphate synthase) (Phosphoribosyl pyrophosphate synthase) (P-Rib-PP synthase) (PRPP synthase) (PRPPase)	29.1613	29.2889	29.1037	29.3333	28.9972	28.706	28.9937	28.7973	2.07286	0.348237
A0A125VAS7	50S ribosomal protein L31	23.7566	24.8804	24.5851	25.1186	24.0357	24.7048	24.7357	25.0687	0.0486387	-0.0510535
A0A125VAS1	Cytidine and deoxycytidylate deaminase	24.2668	25.8145	24.8439	25.7077	22.3995	23.5878	23.0586	23.2202	2.48264	2.0917
A0A125VAQ6	ATP synthase subunit epsilon (EC 3.6.3.14)	27.6138	27.767	27.9171	28.3694	27.1999	26.8016	26.9648	27.2172	2.41281	0.870979
A0A125VAM5	Pentapeptide repeat family protein	23.8676	23.525	23.4589	23.0093	25.4322	24.608	24.1851	26.0528	1.91209	-1.60433
A0A125VAL7	Cobalt-precorrin-8X methylmutase (EC 5.4.99.61)	27.0334	26.702	26.7017	26.8785	26.7191	26.3249	26.917	26.9206	0.279213	0.108528
A0A125VAL0	Nicotinate-nucleotide--dimethylbenzimidazole phosphoribosyltransferase (NN:DBI PRT) (EC 2.4.2.21) (N(1)-alpha-phosphoribosyltransferase)	25.9912	25.3278	25.8437	25.0992	25.9902	26.0434	26.2517	26.0102	1.22603	-0.50841
A0A125VAK3	Uroporphyrinogen III methylase (EC 2.1.1.107) (Uroporphyrinogen-III C-methyltransferase)	23.284	22.1731	23.5274	22.3631	24.8359	24.6433	25.1848	24.4586	2.7262	-1.94375
A0A125VAJ3	Aldehyde-alcohol dehydrogenase	28.8965	29.1237	28.8308	29.0769	28.9616	29.2509	29.1081	29.3092	0.838449	-0.175508
A0A125VAI7	Delta-aminolevulinic acid dehydratase (EC 4.2.1.24)	29.1222	29.1767	29.3403	29.164	29.0477	29.0704	29.2567	29.2451	0.255408	0.0458555
A0A125VAI4	Nucleotide-binding protein CDIF1296T_03507	23.2267	22.9326	22.7663	22.9416	21.7951	23.1292	23.5772	24.4464	0.188917	-0.270156
A0A125VAG7	Putative gluconeogenesis factor	24.0181	24.8992	24.0996	23.7669	23.3691	24.1136	23.1212	24.3369	0.566585	0.460737
A0A125VAF8	Central glycolytic gene regulator protein	25.1748	25.4952	25.5459	25.4057	25.1959	25.3848	24.8205	25.0031	1.07762	0.304318
A0A125VAA5	Oxidoreductase	26.0936	22.0138	23.504	23.4353	21.3454	22.9466	22.4597	23.467	0.590747	1.20699
A0A125VA90	Trigger factor (TF) (EC 5.2.1.8) (PPIase)	29.5603	29.6613	29.4833	29.8014	29.5075	29.4785	29.5765	29.8101	0.122656	0.0334296
A0A125VA82	Holliday junction ATP-dependent DNA helicase RuvB (EC 3.6.4.12)	22.2452	22.0528	22.3842	21.7483	22.8364	21.9696	23.2667	22.3027	0.751661	-0.486219
A0A125VA74	Sodium-dependent phosphate transporter	24.565	24.2546	24.375	24.1909	24.46	23.2689	24.751	23.6699	0.381914	0.308946
A0A125VA69	Cell surface protein	25.5509	25.9092	25.5041	25.8412	25.427	25.0257	25.1526	25.1232	2.09595	0.51921
A0A125VA62	Transcription antiterminator	27.7682	28.2627	27.3868	27.7861	26.153	25.1307	26.773	26.8465	1.95346	1.57514
A0A125VA59	Cell surface protein	26.2449	26.4189	26.0888	26.1739	26.2412	26.3105	26.0792	26.0586	0.260676	0.0592599
A0A125VA42	Penicillin-binding protein repressor	24.6509	25.9548	26.5127	25.9256	25.8062	24.8211	25.526	25.4192	0.356344	0.367878
A0A125VA36	Electron transfer protein	31.131	30.9598	31.1761	30.9273	30.504	30.3209	30.3985	30.2326	3.72394	0.684583
A0A125VA35	Somatin-like protein	23.6973	23.9038	23.6713	23.961	25.8447	25.674	26.2048	25.9625	5.40157	-2.11316
A0A125VA32	PTS system phosphocarrier protein	29.1792	29.4873	29.4572	29.6574	29.8552	29.6795	29.748	29.9166	1.70599	-0.354552
A0A125VA31	Proline racemase	31.6658	31.5742	31.5086	31.3042	30.3609	30.243	30.0666	30.0166	4.7201	1.34142
A0A125VA26	33 kDa chaperonin (Heat shock protein 33 homolog) (HSP33)	25.0215	24.9157	25.0321	24.5626	25.0187	25.0881	25.3009	25.2378	1.14052	-0.278379
A0A125VA24	HTH DNA-binding protein	25.1848	25.7997	25.6259	25.6014	25.2135	25.1514	25.435	25.2561	1.03871	0.288949
A0A125VA22	2,3,4,5-tetrahydropyridine-2,6-dicarboxylate N-acetyltransferase (EC 2.3.1.89) (Tetrahydrodipicolinate N-acetyltransferase) (THP acetyltransferase) (Tetrahydropicolinate acetylase)	28.4069	28.4121	28.3876	28.4915	27.4375	27.2193	27.5373	27.357	5.18941	1.03676
A0A125VA03	Peptidase	22.8617	23.2122	22.947	22.722	22.0854	21.8362	22.2421	22.3462	2.75246	0.808218
A0A125V9Z8	Protein-export membrane protein SecG	26.9757	27.5506	27.4748	27.549	26.6067	26.4097	26.3034	26.4102	3.11878	0.955049
A0A125V9Z4	Phosphoglycerate kinase (EC 2.7.2.3)	30.6735	30.689	30.891	30.7757	30.6304	30.8454	30.695	30.9138	0.059514	-0.0138497
A0A125V9Y2	Ribonuclease R (RNase R) (EC 3.1.13.1)	25.2062	24.6371	25.1568	25.5282	24.6415	24.3187	24.8192	24.2338	1.46977	0.628798
A0A125V9X8	2,3-bisphosphoglycerate-independent phosphoglycerate mutase (BPG-independent PGAM) (Phosphoglyceromutase) (iPGM) (EC 5.4.2.12)	29.065	29.2469	28.9997	29.0466	29.0829	28.9986	28.932	29.0007	0.662803	0.085999
A0A125V9X5	Aminotransferase	26.5407	26.4283	26.3765	26.2377	27.3712	26.5019	26.8686	26.8051	1.37425	-0.490881
A0A125V9V7	Enolase (EC 4.2.1.11) (2-phospho-D-glycerate hydro-lyase) (2-phosphoglycerate dehydratase)	32.2547	32.1865	32.0335	32.3226	31.9921	31.8948	32.0342	32.114	1.31989	0.190545
A0A125V9V4	Iron ABC transporter substrate-binding protein	26.6101	26.879	26.9255	26.7836	26.4859	26.3824	26.5667	26.5276	2.07296	0.308885
A0A125V9V3	C4-dicarboxylate anaerobic carrier	20.8621	22.8176	23.0654	21.8305	21.1645	23.1177	24.0646	20.3014	0.00605801	-0.0181236
A0A125V9U7	RNA polymerase sigma-54 factor	22.9874	22.1726	20.8073	21.1759	23.9021	23.682	23.72	23.4706	2.04983	-1.90788
A0A125V9U5	PTS system glucose-specific transporter subunit IIBC	27.0633	26.8674	27.3674	26.7788	27.3262	27.1723	27.538	27.556	1.26001	-0.378869
A0A125V9T7	Phosphatidylethanolamine-binding regulatory protein	25.9001	26.4585	26.0652	26.1566	26.357	26.8579	26.674	26.8234	1.76166	-0.532988
A0A125V9S6	Cell division protein FtsZ	28.2688	27.5467	27.7209	27.4377	27.6556	27.9591	28.1022	28.2164	0.495914	-0.239788
A0A125V9S4	SsrA-binding protein (Small protein B)	24.9343	22.2071	24.2442	24.6887	24.8351	24.4279	24.799	20.8238	0.0941816	0.297115
A0A125V9Q4	Glyceraldehyde-3-phosphate dehydrogenase (EC 1.2.1.-)	32.4203	32.4619	32.0799	32.4545	32.0635	32.2794	32.122	32.0263	1.12572	0.231354
A0A125V9N7	Tryptophan--tRNA ligase (EC 6.1.1.2) (Tryptophanyl-tRNA synthetase) (TrpRS)	26.8257	27.2681	26.7953	27.0862	26.7366	26.8731	26.9082	26.7494	0.716658	0.176967
A0A125V9N4	Regulatory protease	25.2249	25.3943	24.9287	24.9785	24.9229	24.5127	25.1898	25.4005	0.228788	0.125142
A0A125V9M4	DNA sulfur modification protein DndD	23.0651	21.6377	22.8455	22.2758	25.1654	25.1332	25.5187	25.287	3.8423	-2.82003
A0A125V9M3	Hydrolase	21.7982	22.9545	22.2603	19.6235	22.0354	22.9927	22.972	23.4448	0.761807	-1.20207
A0A125V9L2	PTS system transporter subunit IIA	25.9185	26.4047	25.9327	26.5486	25.1896	25.3893	25.62	25.4819	2.25237	0.78092
A0A125V9K9	Peptidase M20 domain-containing protein 2	26.1883	26.3216	26.5884	26.1859	26.0931	25.5832	25.8584	25.5323	1.86199	0.554282
A0A125V9I8	Phosphopantetheine adenylyltransferase (EC 2.7.7.3) (Dephospho-CoA pyrophosphorylase) (Pantetheine-phosphate adenylyltransferase) (PPAT)	25.643	26.4139	26.2477	25.9592	25.6986	25.2878	25.1681	24.9669	1.85377	0.785573
A0A125V9F8	Cell surface protein	25.5534	26.0114	25.763	25.7434	25.8481	25.6663	25.7847	25.6716	0.0877214	0.0251236
A0A125V9E9	Mannose-1-phosphate guanylyltransferase (EC 2.7.7.22)	25.5398	25.0058	25.6303	25.0509	24.5976	25.5226	25.6291	25.6415	0.0479791	-0.0410213
A0A125V9E2	Capsular polysaccharide biosynthesis protein	20.9499	22.4604	22.0283	22.0344	22.0185	21.4969	17.7506	21.5156	0.519166	1.17288
A0A125V9D9	Uncharacterized protein	25.3007	24.5661	25.5005	24.5807	25.9282	26.0192	26.0819	26.6866	2.15292	-1.19195
A0A125V9D4	Proline iminopeptidase (PIP) (EC 3.4.11.5) (Prolyl aminopeptidase)	27.897	27.9371	27.983	27.9784	27.578	27.9626	27.3679	27.7766	1.11953	0.27759
A0A125V9C3	Peptidoglycan-binding exported protein	25.6215	25.827	25.7729	24.9656	25.0808	25.4415	25.1319	25.2324	0.746027	0.325082
A0A125V9B1	DeoR family transcriptional regulator	26.1575	25.1472	25.7018	26.0728	24.5971	24.5363	24.6085	24.5319	2.69793	1.20135
A0A125V9A8	N-acetyltransferase GCN5	26.2109	26.9976	26.9776	26.6403	25.281	25.6413	25.6884	25.705	2.76736	1.12767
A0A125V9A1	Serine--tRNA ligase (EC 6.1.1.11) (Seryl-tRNA synthetase) (SerRS) (Seryl-tRNA(Ser/Sec) synthetase)	28.274	28.4732	28.348	28.0373	28.5456	28.5567	28.4623	28.2241	0.657011	-0.164042
A0A125V991	ABC transporter ATP-binding protein	26.4235	26.8866	26.9478	26.5306	25.5468	26.2964	26.4688	26.3016	1.17425	0.543729
A0A125V988	ATPase	23.8944	23.6211	23.9072	23.6141	23.7792	23.8735	23.9356	23.9809	0.69642	-0.133104
A0A125V983	30S ribosomal protein S21	28.6317	28.7814	28.569	28.9922	28.4008	28.6103	28.4483	28.0101	1.25981	0.376219
A0A125V980	Ribonucleoside-diphosphate reductase subunit beta (EC 1.17.4.1)	23.1273	25.0989	24.5806	24.689	24.3483	21.1225	24.609	23.4668	0.500428	0.987301
A0A125V972	C_GCAxxG_C_C family protein	27.2208	27.486	27.5424	27.9522	27.123	26.8473	27.2313	27.401	1.09215	0.399711
A0A125V960	S-layer protein	28.4412	29.6858	29.2936	29.553	28.3641	28.3209	28.3737	28.4086	1.69162	0.876561
A0A125V955	Nitrilase (EC 3.5.5.1)	26.0811	26.7939	26.425	26.6534	27.0182	27.3192	27.1023	27.0052	1.95904	-0.622894
A0A125V949	Oxidoreductase	24.8444	24.4563	25.0559	24.4943	24.44	24.2477	24.1032	23.8157	1.55071	0.56109
A0A125V938	Peptidase	21.3688	21.7963	22.5425	20.1465	22.446	22.0996	22.9243	22.6026	1.02807	-1.05459
A0A125V937	UDP-glucose 6-dehydrogenase (EC 1.1.1.22)	23.4095	24.3193	24.373	24.1918	24.0913	23.4333	23.8058	23.3214	0.697706	0.410465
A0A125V936	B3/4 domain-containing protein	27.0145	26.8602	26.4947	26.4485	27.2019	26.6258	26.6561	26.4408	0.0432985	-0.0266795
A0A125V933	Oligopeptide ABC transporter ATP-binding protein	25.9131	25.3616	25.6319	25.9989	25.7036	25.1164	25.3666	25.8157	0.47482	0.22579
A0A125V932	Flavodoxin	24.6664	25.0788	24.8287	25.3524	24.5232	24.3631	24.3505	24.4453	1.95218	0.561043
A0A125V923	Phosphatidylglycerol--prolipoprotein diacylglyceryl transferase (EC 2.5.1.145)	24.8016	25.5823	24.7035	20.541	25.2149	21.8074	25.2065	25.6548	0.14847	-0.563827
A0A125V922	N-acetylmuramoyl-L-alanine amidase	20.5203	20.0281	20.7313	22.2701	21.7292	21.019	23.1582	21.5393	0.712386	-0.973985
A0A125V919	Queuine tRNA-ribosyltransferase (EC 2.4.2.29) (Guanine insertion enzyme) (tRNA-guanine transglycosylase)	26.5035	26.1677	25.8927	26.4848	25.9369	25.7804	26.0982	26.3479	0.543138	0.221363
A0A125V917	Radical SAM family protein	24.775	24.7955	25.5575	25.167	26.516	26.0691	26.2722	26.2281	2.93771	-1.19761
A0A125V911	Aspartate--tRNA ligase (EC 6.1.1.12) (Aspartyl-tRNA synthetase) (AspRS)	26.9808	27.1231	27.1043	27.2257	26.5849	26.7922	26.7301	26.9397	2.09493	0.346747
A0A125V910	S-layer protein	31.6331	33.0035	32.6862	33.0132	32.5975	32.7682	32.7542	32.6718	0.130501	-0.113929
A0A125V907	S-adenosylmethionine:tRNA ribosyltransferase-isomerase (EC 2.4.99.17) (Queuosine biosynthesis protein QueA)	22.8693	21.9237	22.6969	22.1793	23.5845	23.6588	24.0674	23.4356	2.57111	-1.26926
A0A125V905	Purine nucleoside phosphorylase	24.9345	25.1569	24.8317	25.8595	24.8007	24.2086	24.9409	24.563	1.0436	0.567357
A0A125V8Z9	Holliday junction ATP-dependent DNA helicase RuvA (EC 3.6.4.12)	22.4439	20.7372	21.1647	20.5343	23.704	23.0469	23.1531	23.2121	2.40913	-2.059
A0A125V8Z8	Glycosyltransferase	22.4155	23.5868	24.1261	23.9944	22.0053	21.4702	23.5966	19.2932	1.03306	1.93938
A0A125V8Z5	Pyridoxal phosphate homeostasis protein (PLP homeostasis protein)	26.5057	26.5443	26.4332	26.7872	26.8897	26.5727	26.3508	26.5378	0.0521733	-0.0201416
A0A125V8Y8	Regulatory protease	24.808	24.513	24.7052	24.9938	25.2669	24.8714	25.4219	25.318	1.59882	-0.464531
A0A125V8Y2	Dipeptidase	24.0875	24.0755	25.72	24.1704	24.1213	21.3507	24.4052	24.1521	0.56993	1.00605
A0A125V8Y1	Peptidase	30.6082	30.8914	31.0914	31.0235	30.6855	31.0174	31.2837	31.3677	0.442065	-0.18493
A0A125V8X8	Minor teichoic acid biosynthesis protein	23.5355	23.6026	23.6711	23.4687	23.3736	21.627	23.027	22.7298	1.22263	0.880162
A0A125V8X7	Lipoprotein	25.8503	26.0885	25.7943	25.9037	25.7098	25.396	25.5914	25.833	1.3046	0.276667
A0A125V8X4	Amino acid racemase	27.2634	27.275	27.1556	27.1412	28.2672	28.2169	28.225	28.2989	6.68175	-1.04322
A0A125V8X1	D-alanine--D-alanyl carrier protein ligase (DCL) (EC 6.2.1.54) (D-alanine--poly(phosphoribitol) ligase subunit 1) (D-alanine-activating enzyme) (DAE)	27.1182	26.7341	26.9607	26.5565	26.321	26.3529	26.4087	26.0509	2.04799	0.559005
A0A125V8X0	Hypoxanthine phosphoribosyltransferase (EC 2.4.2.8)	26.8976	26.2521	26.2956	26.8472	25.9054	26.0299	26.1542	26.2285	1.41127	0.493614
A0A125V8W9	ChW repeat-/cell adhesion domain-containing transglutaminase-like protease	24.2194	23.5152	24.1404	23.5596	24.973	24.9429	24.9737	24.7645	2.80531	-1.05486
A0A125V8W8	Polymer-forming cytoskeletal	21.7087	23.9027	24.0291	23.9092	24.4504	22.3539	23.6105	22.3207	0.0976698	0.20354
A0A125V8W5	Cell surface-associated cysteine protease	25.1044	26.6718	26.1298	26.7331	25.4221	25.8604	25.7104	25.7583	0.568505	0.471979
A0A125V8W2	Thioredoxin	22.9521	23.6926	23.4591	23.0585	21.6861	23.9397	23.0633	23.4205	0.20373	0.263212
A0A125V8W0	Zinc-binding dehydrogenase	25.9468	25.8984	25.9396	25.9741	25.8261	25.8822	25.6432	25.4543	1.28944	0.238269
A0A125V8V6	Pyruvate-flavodoxin oxidoreductase	32.5774	32.6573	32.5009	32.6903	32.3957	32.3501	32.2056	32.2718	2.62483	0.300717
A0A125V8V1	Phosphoenolpyruvate-protein phosphotransferase (EC 2.7.3.9) (Phosphotransferase system, enzyme I)	29.1362	29.203	29.244	29.4007	29.6449	29.3422	29.4175	29.5288	1.47032	-0.237394
A0A125V8U9	Cell surface protein	26.7222	27.1131	26.8889	26.7488	26.7752	26.3234	27.0645	26.4317	0.531586	0.219563
A0A125V8U8	Aminotransferase (EC 2.6.1.-)	25.4076	24.8776	25.1825	24.3485	26.7932	26.5206	27.0449	26.5666	3.3276	-1.77728
A0A125V8U7	Guanylate kinase (EC 2.7.4.8) (GMP kinase)	24.8703	25.5665	25.1815	25.361	25.0549	24.86	24.9624	25.0191	0.891517	0.270717
A0A125V8U6	Oligopeptide ABC transporter substrate-binding protein	29.8683	29.8792	29.835	30.0535	29.5777	29.7562	29.5959	29.4066	2.02041	0.324914
A0A125V8U1	Phospholipase	26.5869	26.9775	26.6733	26.6958	26.2117	26.153	26.0893	26.2074	3.14692	0.568023
A0A125V8U0	D-aminoacyl-tRNA deacylase (DTD) (EC 3.1.1.96) (Gly-tRNA(Ala) deacylase) (EC 3.1.1.-)	25.409	25.6359	25.3846	25.4588	24.0681	24.8179	24.7331	24.5449	2.72126	0.931081
A0A125V8T8	Peptidase	25.7494	24.5393	25.2888	25.1929	25.0135	25.364	25.6919	25.2361	0.182156	-0.133759
A0A125V8T4	Phosphomannomutase/phosphoglycerate mutase	24.9027	24.3941	24.6184	24.3196	21.6066	24.2066	25.3836	24.8736	0.261588	0.54109
A0A125V8T1	UDP-N-acetylglucosamine--N-acetylmuramyl-(pentapeptide) pyrophosphoryl-undecaprenol N-acetylglucosamine transferase (EC 2.4.1.227) (Undecaprenyl-PP-MurNAc-pentapeptide-UDPGlcNAc GlcNAc transferase)	24.5318	21.1821	25.4107	24.0074	24.7129	26.2181	26.2132	26.3751	1.09997	-2.09684
A0A125V8S8	Adenine phosphoribosyltransferase (APRT) (EC 2.4.2.7)	27.3755	26.9848	27.7212	27.3307	26.6502	26.9533	27.1034	27.2636	0.91899	0.36046
A0A125V8S5	Cell surface protein	26.8729	26.9943	26.9525	26.6337	26.1726	25.9625	25.9776	25.8093	3.7054	0.882857
A0A125V8S3	Capsular polysaccharide biosynthesis glycosyl transferase	24.0712	25.3158	25.5691	24.8118	24.1843	24.1427	24.1286	24.2957	1.19565	0.754183
A0A125V8S2	Uncharacterized protein	21.8883	20.5889	21.3983	20.2832	23.8996	23.6975	24.1684	23.3189	3.26216	-2.73144
A0A125V8R5	Cell surface protein	23.5746	24.3385	24.3179	24.1497	23.5883	23.9383	23.2711	23.343	1.27173	0.559985
A0A125V8R4	Phosphatase	26.0994	25.8457	25.9541	26.0467	25.9822	26.1738	26.0476	26.2179	0.748381	-0.118901
A0A125V8Q8	UTP--glucose-1-phosphate uridylyltransferase (EC 2.7.7.9) (UDP-glucose pyrophosphorylase)	26.9547	26.6958	26.5206	26.7226	27.3994	26.7787	27.3395	27.5472	1.5351	-0.542785
A0A125V8Q7	Sodium:dicarboxylate symporter	24.954	24.7103	24.9887	26.6648	26.7208	26.7411	26.9805	27.2766	1.85005	-1.60031
A0A125V8Q4	Serine hydroxymethyltransferase (SHMT) (Serine methylase) (EC 2.1.2.1)	28.293	28.2319	28.2034	28.3161	28.1738	28.1912	28.3544	28.2924	0.057463	0.00815868
A0A125V8Q2	Transferase	21.2964	21.6228	23.0864	25.2427	25.2996	25.2761	25.5443	25.4254	1.53898	-2.57426
A0A125V8Q1	Amidohydrolase	27.1463	27.2973	27.075	27.3089	26.8592	26.6462	26.8193	26.9789	2.26834	0.38093
A0A125V8Q0	Cell surface protein	24.0092	25.3988	25.0727	25.3828	24.7267	25.0642	24.7765	25.1653	0.032696	0.0327201
A0A125V8P5	Uncharacterized protein	25.3762	25.0094	25.5023	25.3538	26.0287	26.3348	26.5154	26.3987	3.30997	-1.00896
A0A125V8P0	Aspartate--ammonia ligase (EC 6.3.1.1) (Asparagine synthetase A)	25.816	26.0809	26.068	25.7028	26.4332	26.6693	26.3848	26.4149	2.5599	-0.558621
A0A125V8N8	Oligopeptide ABC transporter permease	22.6411	22.9563	22.9965	22.6117	22.6261	23.2679	22.6974	20.5742	0.369527	0.510021
A0A125V8N2	Regulator of the sigma(E) factor	24.5964	24.5456	24.2889	24.3314	24.3137	23.8345	24.8785	24.3471	0.165457	0.0971403
A0A125V8M5	Carbon starvation	23.1135	24.6426	24.535	24.7873	24.9393	24.534	24.4811	24.8242	0.47665	-0.425046
A0A125V8L8	UDP-N-acetylmuramoylalanine--D-glutamate ligase (EC 6.3.2.9) (D-glutamic acid-adding enzyme) (UDP-N-acetylmuramoyl-L-alanyl-D-glutamate synthetase)	25.9383	25.9859	25.8858	25.6305	25.246	25.9218	25.8854	26.1755	0.0903779	0.0529428
A0A125V8L4	Diaminopimelate epimerase (DAP epimerase) (EC 5.1.1.7) (PLP-independent amino acid racemase)	25.3153	25.3769	25.444	25.356	25.4738	25.3208	25.5458	25.0199	0.10123	0.0329733
A0A125V8L1	Hydrolase	26.9791	26.1833	26.2111	26.1237	25.4476	25.5964	25.4916	25.2637	2.30248	0.924491
A0A125V8L0	Phage-related cell wall hydrolase	22.4061	21.4357	21.9613	22.0438	23.4807	22.5767	21.6931	22.9013	0.826799	-0.70126
A0A125V8K5	Amino-acid ABC transporter substrate-binding protein	27.8188	27.5478	27.7747	27.1734	28.7121	28.6463	28.6138	28.6384	3.44152	-1.07395
A0A125V8K1	Argininosuccinate lyase (ASAL) (EC 4.3.2.1) (Arginosuccinase)	23.6658	23.4878	23.6049	24.6094	24.5551	23.9542	23.5447	24.1747	0.265308	-0.21522
A0A125V8K0	16S rRNA m5C967 methyltransferase (EC 2.1.1.176) (rRNA (cytosine-C(5)-)-methyltransferase RsmB)	22.4859	21.0079	21.9842	20.3862	23.3896	23.1087	24.2215	23.165	2.00842	-2.00516
A0A125V8J8	UDP-N-acetylmuramoyl-tripeptide--D-alanyl-D-alanine ligase (EC 6.3.2.10) (D-alanyl-D-alanine-adding enzyme)	26.4763	24.9596	25.6814	25.3491	26.0574	26.4092	25.947	26.356	0.845738	-0.575834
A0A125V8J7	D-alanyl carrier protein (DCP) (D-alanine--poly(phosphoribitol) ligase subunit 2)	27.5185	27.7021	25.9885	27.4553	25.4749	25.842	25.2328	25.1828	2.19225	1.73298
A0A125V8J3	Extracellular solute-binding protein	24.5927	22.5926	24.9668	22.1259	27.031	26.9325	27.294	27.2548	2.60142	-3.55854
A0A125V8J2	UPF0237 protein CDIF1296T_02755	26.2817	26.4694	26.3483	26.0995	24.7141	24.2907	24.5489	24.702	5.05771	1.73582
A0A125V8I6	UDP-glucose 4-epimerase (EC 5.1.3.2)	26.7608	27.2491	27.3256	27.0425	26.9586	26.8242	26.9787	27.0045	0.53422	0.152984
A0A125V8I3	Surface protein	26.6629	26.9131	26.8836	27.0757	27.0748	26.9444	26.7256	26.6324	0.110964	0.0395141
A0A125V8H4	4-aminobutyrate aminotransferase (EC 2.6.1.19)	25.7685	25.5642	25.6452	25.5364	26.9792	27.2883	26.9119	27.4046	4.62636	-1.51744
A0A125V8G7	Oligopeptide transporter ATP-binding protein	22.9339	22.6482	24.3064	22.9097	24.682	23.2003	24.7276	24.6033	1.09457	-1.10376
A0A125V8G3	Glucokinase (EC 2.7.1.2)	24.9532	25.1388	25.4249	25.5098	24.6559	24.4646	24.6813	25.0163	1.73365	0.552163
A0A125V8G2	Cell-division initiation protein	26.3747	26.7738	26.7326	27.0547	26.4495	25.9962	26.2273	26.4144	1.42292	0.462051
A0A125V8G1	Peptidase	23.4685	22.1726	22.5773	23.2179	25.2539	24.7129	25.472	25.5249	3.31178	-2.38184
A0A125V8G0	Protein translocase subunit	27.7069	29.4204	28.9076	29.7478	27.5595	27.0949	27.5897	27.3525	1.81046	1.54652
A0A125V8F9	Rqc2 homolog RqcH (RqcH)	22.2808	22.8414	22.4371	22.4866	22.4572	23.1331	22.0831	21.5262	0.239976	0.211578
A0A125V8F5	Regulatory protein	24.6789	23.646	24.3546	23.7784	24.4511	23.9641	23.9304	23.8297	0.0920041	0.070653
A0A125V8F4	Ribosome-recycling factor (RRF) (Ribosome-releasing factor)	28.1977	28.3528	28.175	28.4959	28.0392	27.9718	27.9543	27.9783	2.21888	0.319462
A0A125V8F3	Ribosomal RNA small subunit methyltransferase E (EC 2.1.1.193)	23.1178	22.6027	22.3288	22.7037	23.1939	22.0302	22.4881	20.9808	0.474289	0.514997
A0A125V8F1	Protein translocase subunit SecA (EC 7.4.2.8)	27.2474	26.9395	27.0498	26.7331	26.6664	26.638	26.6753	26.6366	1.69671	0.33838
A0A125V8E6	Integral membrane protein	24.8165	24.7672	24.7373	24.7786	25.2431	24.9318	25.7396	24.9402	1.2167	-0.438767
A0A125V8E2	UDP-N-acetylmuramoyl-L-alanyl-D-glutamate--2,6-diaminopimelate ligase (EC 6.3.2.13) (Meso-A2pm-adding enzyme) (Meso-diaminopimelate-adding enzyme) (UDP-MurNAc-L-Ala-D-Glu:meso-diaminopimelate ligase) (UDP-MurNAc-tripeptide synthetase) (UDP-N-acetylmuramyl-tripeptide synthetase)	24.4769	24.7302	24.9112	24.2267	25.8965	24.9873	25.5267	25.2355	1.81352	-0.825242
A0A125V8E1	Cell surface protein	23.9967	23.2342	23.6889	23.1814	23.1964	23.1983	23.4589	23.192	0.610306	0.263897
A0A125V8D9	Hydrolase	23.8721	22.9492	23.5722	23.5589	24.9016	24.5576	24.8345	24.1155	2.25985	-1.11418
A0A125V8D7	5'-methylthioadenosine/S-adenosylhomocysteine nucleosidase (EC 3.2.2.9)	23.8562	23.3339	22.92	23.5801	23.8758	23.6815	24.3416	24.3419	1.306	-0.637646
A0A125V8D6	Leucine--tRNA ligase (EC 6.1.1.4) (Leucyl-tRNA synthetase) (LeuRS)	27.5426	27.9137	27.7426	27.8457	27.5486	27.3758	27.4228	27.543	1.69948	0.288585
A0A125V8D3	Teichuronic acid biosynthesis glycosyl transferase	22.3432	22.4155	22.3109	21.7922	22.229	22.1851	22.4025	22.2836	0.151506	-0.059588
A0A125V8D1	Homoserine kinase (HK) (HSK) (EC 2.7.1.39)	20.7951	20.0442	20.7752	19.7383	22.6688	22.7994	23.6648	23.891	3.44036	-2.9178
A0A125V8D0	Peptide deformylase (PDF) (EC 3.5.1.88) (Polypeptide deformylase)	25.8422	25.8708	25.5725	25.981	26.9466	26.3331	27.3285	26.6108	2.27551	-0.988133
A0A125V8C8	Glycerol-3-phosphate dehydrogenase [NAD(P)+] (EC 1.1.1.94) (NAD(P)H-dependent glycerol-3-phosphate dehydrogenase)	25.2564	25.4839	25.9493	25.7362	24.611	25.3974	25.2913	25.3432	0.956993	0.445706
A0A125V8B9	Ribulose-phosphate 3-epimerase (EC 5.1.3.1)	27.5105	27.9777	28.2409	28.6695	28.3161	28.5076	28.043	28.5887	0.43449	-0.264195
A0A125V8B6	Coenzyme A biosynthesis bifunctional protein CoaBC (DNA/pantothenate metabolism flavoprotein) (Phosphopantothenoylcysteine synthetase/decarboxylase) (PPCS-PPCDC) [Includes: Phosphopantothenoylcysteine decarboxylase (PPC decarboxylase) (PPC-DC) (EC 4.1.1.36) (CoaC); Phosphopantothenate--cysteine ligase (EC 6.3.2.5) (CoaB) (Phosphopantothenoylcysteine synthetase) (PPC synthetase) (PPC-S)]	25.4031	25.0062	25.7293	24.9414	25.7716	25.0827	25.7788	25.3041	0.366684	-0.21427
A0A125V8B5	Histidinol-phosphate aminotransferase	26.9256	26.9464	26.8433	26.9307	27.8786	27.8792	27.8641	27.9363	7.42314	-0.97808
A0A125V8A3	Mannose-6-phosphate isomerase (EC 5.3.1.8)	25.1663	24.92	25.2297	24.5955	25.1697	24.8034	24.9228	24.7948	0.122637	0.0552349
A0A125V8A1	Histidine--tRNA ligase (EC 6.1.1.21) (Histidyl-tRNA synthetase) (HisRS)	26.0116	26.8109	26.6331	26.9326	25.9487	26.0202	26.0206	25.6353	1.6645	0.690854
A0A125V899	H+-ATPase H	24.3536	24.9445	24.6887	24.9956	24.6914	24.3534	24.4105	24.2573	0.928513	0.317457
A0A125V895	Isoleucine--tRNA ligase (EC 6.1.1.5) (Isoleucyl-tRNA synthetase) (IleRS)	27.8356	28.2123	28.0915	28.1722	27.7087	27.8397	27.6477	27.7541	1.9602	0.340369
A0A125V894	Stage 0 sporulation protein A homolog	21.843	21.2439	21.3639	20.8792	22.7931	22.8977	22.9951	22.9686	3.61541	-1.58115
A0A125V892	Solo B3/4 domain-containing protein	21.7314	22.4954	21.0581	21.0701	22.3961	22.3065	23.2286	21.8202	0.968758	-0.849091
A0A125V891	Uracil-DNA glycosylase (UDG) (EC 3.2.2.27)	26.7846	26.3295	26.5832	26.169	27.3139	27.3113	27.1178	26.9949	2.422	-0.717896
A0A125V890	Metal dependent phosphohydrolase	24.3772	24.7818	24.1448	24.4384	24.9346	25.0732	25.2919	25.0011	2.23894	-0.639642
A0A125V888	Putative methyltransferase	23.2567	23.6656	24.0571	23.9908	23.5314	23.3373	24.1456	23.5643	0.147503	0.0978894
A0A125V886	YicC-like domain-containing protein	25.2994	25.5222	25.4448	25.3952	24.9737	25.128	24.9468	24.6263	2.29826	0.49668
A0A125V884	Cobalt dependent x-pro dipeptidase	21.7071	21.3781	22.2504	21.7208	21.3063	25.6374	22.7729	22.6618	0.694982	-1.33049
A0A125V880	Probable dual-specificity RNA methyltransferase RlmN (EC 2.1.1.192) (23S rRNA (adenine(2503)-C(2))-methyltransferase) (23S rRNA m2A2503 methyltransferase) (Ribosomal RNA large subunit methyltransferase N) (tRNA (adenine(37)-C(2))-methyltransferase) (tRNA m2A37 methyltransferase)	23.895	24.1881	23.6961	24.7692	23.9316	23.4579	24.4966	24.252	0.117902	0.102563
A0A125V877	L-threonine dehydratase catabolic TdcB (EC 4.3.1.19)	30.1741	30.5051	30.4013	30.3611	30.3194	30.4043	30.2537	30.3404	0.156857	0.0309701
A0A125V875	Cell division protein SepF	25.6699	25.0117	24.5858	24.6204	25.5303	25.0292	24.7388	25.4005	0.270233	-0.202773
A0A125V874	DUF4091 domain-containing protein	27.2889	27.5761	27.5225	27.5322	26.6919	26.9456	27.0891	27.014	2.63335	0.54474
A0A125V872	Chaperone protein DnaK (HSP70) (Heat shock 70 kDa protein) (Heat shock protein 70)	31.1422	31.1901	31.1218	31.4558	30.2941	30.5577	30.2763	30.3823	3.82104	0.849897
A0A125V869	Regulatory protein RecX	25.4551	24.8505	24.3699	24.4767	25.0695	24.7544	21.1747	24.6663	0.404297	0.871853
A0A125V868	Methionyl-tRNA formyltransferase (EC 2.1.2.9)	25.5963	25.109	25.6278	24.3848	25.5349	25.5145	25.7875	25.7234	0.76107	-0.460594
A0A125V865	Amino acid permease	25.3067	25.8146	25.6677	25.4246	24.358	24.5847	24.5109	24.6248	3.69258	1.03379
A0A125V862	Alkaline shock protein	21.3385	21.4211	24.5115	21.3466	22.5898	25.2294	24.7297	23.9682	1.05111	-1.97488
A0A125V859	L-asparaginase	23.2072	21.9063	22.4582	21.1122	24.6432	24.0709	24.0279	24.5722	2.42388	-2.15759
A0A125V858	Diaminopimelate decarboxylase (DAP decarboxylase) (DAPDC) (EC 4.1.1.20)	25.7656	25.6139	25.8878	25.3242	24.9382	24.6048	24.7826	25.1809	2.37504	0.771255
A0A125V856	SelB translation factor (Selenocysteine-specific elongation factor)	24.2	22.2217	23.7539	22.6041	22.7107	23.1342	23.6328	23.8555	0.0948491	-0.138387
A0A125V855	Aminotransferase	23.3415	23.9241	23.587	24.6043	25.1658	24.2407	25.0277	24.6932	1.43548	-0.917603
A0A125V852	Sugar transporter, substrate-binding lipoprotein	26.4246	25.2504	26.169	24.4987	24.5616	25.231	25.5589	25.4854	0.321575	0.376468
A0A125V847	FAD:protein FMN transferase (EC 2.7.1.180) (Flavin transferase)	22.7542	25.4497	22.6066	20.8227	22.3222	22.3707	23.4268	23.351	0.0137074	0.0406256
A0A125V844	Phosphate propanoyltransferase (EC 2.3.1.222)	30.2321	30.3406	30.2526	30.4565	30.2894	30.6175	29.9567	30.368	0.0296606	0.0125761
A0A125V843	Coenzyme A disulfide reductase	24.2399	24.7813	25.3879	25.0591	24.4043	23.7159	23.908	23.4095	1.70064	1.00761
A0A125V842	DNA-directed RNA polymerase subunit omega (RNAP omega subunit) (EC 2.7.7.6) (RNA polymerase omega subunit) (Transcriptase subunit omega)	25.9656	26.009	25.9328	26.3011	25.8632	25.9785	25.9203	25.3035	0.800124	0.285769
A0A125V838	Toxic anion resistance protein	24.0665	25.2913	24.3842	24.1661	24.74	24.7856	24.628	25.0547	0.507475	-0.32501
A0A125V837	30S ribosomal protein S20	28.9718	28.5618	28.6658	28.7344	28.6486	28.4827	28.307	28.2479	1.32205	0.311878
A0A125V834	Glycine--tRNA ligase alpha subunit (EC 6.1.1.14) (Glycyl-tRNA synthetase alpha subunit) (GlyRS)	27.3421	27.1113	27.3252	26.9996	27.5119	27.663	27.6449	27.7467	2.44455	-0.447084
A0A125V832	Non-specific serine/threonine protein kinase (EC 2.7.11.1)	25.6142	25.8554	26.1051	26.2215	26.1891	25.8561	25.9012	25.7778	0.0383992	0.0179839
A0A125V829	Serine-type D-Ala-D-Ala carboxypeptidase (EC 3.4.16.4)	25.6938	24.7771	26.007	26.0264	25.7177	25.3673	25.3163	26.162	0.0141838	-0.0147886
A0A125V828	Ribosome-binding ATPase YchF	25.3125	24.8188	25.3931	23.9598	26.2795	25.6209	25.6884	26.093	1.54698	-1.04937
A0A125V820	CRISPR-associated autoregulator, Cst2 family	24.075	23.9918	24.1393	23.7056	23.9936	24.8942	24.4936	24.1467	0.926533	-0.404099
A0A125V806	Ribosome hibernation promoting factor (HPF)	26.3783	27.2519	26.9866	27.155	27.3229	27.3663	27.1851	27.1776	0.785421	-0.320037
A0A125V804	DUF2156 domain-containing protein	25.8209	25.5096	25.6478	25.6831	26.5352	26.0003	26.8363	26.6447	2.34518	-0.838755
A0A125V802	Aminotransferase (EC 2.6.1.-)	25.6173	25.6039	25.7521	25.6004	26.8628	26.8932	26.852	27.2802	4.72413	-1.32864
A0A125V801	GTPase Der (GTP-binding protein EngA)	25.7189	25.2534	25.5528	25.2443	25.894	25.5676	26.0401	25.743	1.26477	-0.368829
A0A125V7Z5	Elongation factor 4 (EF-4) (EC 3.6.5.n1) (Ribosomal back-translocase LepA)	25.9287	25.5597	25.6153	25.7794	25.7977	25.22	25.8749	25.8591	0.0658053	0.0328593
A0A125V7Z1	UPF0210 protein CDIF1296T_02754	25.6254	25.9567	25.984	25.8583	24.7319	24.7022	24.9514	24.1609	3.21065	1.2195
A0A125V7Y9	tRNA binding protein	28.8486	28.9617	28.8341	29.0464	28.542	28.8528	28.354	28.7803	1.23215	0.290411
A0A125V7Y6	L-seryl-tRNA(Sec) selenium transferase (EC 2.9.1.1) (Selenocysteine synthase) (Sec synthase) (Selenocysteinyl-tRNA(Sec) synthase)	25.6772	26.189	25.7559	25.5467	25.8042	25.8603	26.1098	26.0271	0.455211	-0.158142
A0A125V7Y4	Thiamine_BP domain-containing protein	26.0961	25.786	25.7208	26.5095	26.1159	26.3785	25.8448	26.0863	0.140958	-0.0783024
A0A125V7Y2	Dehydrogenase	23.4443	21.684	22.329	21.6325	22.2616	23.052	24.1185	23.8918	0.896168	-1.05851
A0A125V7X6	Histidine triad nucleotide-binding protein	28.2329	28.9516	28.6986	28.7563	29.0984	29.0917	29.0646	29.2772	1.59711	-0.4731
A0A125V7W8	Chaperone protein DnaJ	26.7414	27.236	26.8964	27.3155	26.3603	26.7447	26.4185	26.6014	1.71877	0.516102
A0A125V7W2	Flavin reductase	26.0136	27.2296	26.5539	26.9852	25.015	25.5129	25.1368	25.3685	2.59576	1.4373
A0A125V7W0	Low-specificity L-threonine aldolase (EC 4.1.2.5)	27.7778	27.649	27.7545	27.3233	27.8684	27.7526	27.5611	27.8339	0.459895	-0.127874
A0A125V7V8	Ribosomal protein L11 methyltransferase (L11 Mtase) (EC 2.1.1.-)	25.2302	25.1336	25.7779	25.436	26.5556	26.2755	26.4772	26.8724	3.04991	-1.15077
A0A125V7V7	Membrane-associated neutral zinc metallopeptidase	26.0182	26.5853	26.4916	26.5225	25.6219	25.6913	25.7544	26.6752	0.837817	0.468701
A0A125V7V1	6-phospho-alpha-glucosidase	23.8249	24.3459	24.137	23.9323	24.0406	22.4623	23.8356	21.4126	0.905879	1.12226
A0A125V7U7	Nitroreductase	25.7858	26.0318	25.8954	25.6856	24.6433	24.7163	25.003	25.166	3.29064	0.967542
A0A125V7U6	ABC transporter substrate-binding protein	21.9036	20.8575	21.5721	22.0605	24.7895	25.2818	21.7605	25.274	1.62915	-2.67805
A0A125V7U1	Indolepyruvate oxidoreductase subunit beta (EC 1.2.7.8)	22.7962	22.7587	22.5055	22.4084	20.8843	19.9272	20.3254	20.2445	4.30984	2.2718
A0A125V7T9	Glycine/sarcosine/betaine reductase complex component C subunit alpha (EC 1.21.4.2)	19.2684	21.0739	20.6043	21.0687	22.583	22.2665	22.7256	22.4932	2.43591	-2.01327
A0A125V7T7	Glycine--tRNA ligase beta subunit (EC 6.1.1.14) (Glycyl-tRNA synthetase beta subunit) (GlyRS)	27.99	27.7885	28.0042	27.5867	28.2869	28.4921	28.2143	28.5452	2.28607	-0.542296
A0A125V7S9	Pyruvate, phosphate dikinase (EC 2.7.9.1)	27.33	26.963	27.2377	26.7608	26.6428	26.3709	26.4247	26.5856	2.10112	0.566866
A0A125V7S5	Radical SAM protein	24.0683	24.7947	24.022	24.7034	24.5156	25.0861	25.1334	24.426	0.690093	-0.3932
A0A125V7R3	Phosphoglucomutase	27.9639	27.8101	27.5328	27.6807	27.1154	27.1728	27.2359	27.0822	3.04655	0.595301
A0A125V7R1	Aspartate aminotransferase	26.2263	26.1726	26.8826	25.8766	21.3134	25.199	25.7827	26.3162	0.685007	1.63673
A0A125V7Q9	Aminotransferase	25.0552	24.7522	24.9234	24.5	29.583	29.4781	29.3082	29.5101	7.44003	-4.66216
A0A125V7Q7	ABC transporter ATP-binding/permease	24.0639	23.9372	24.0547	23.8134	23.6227	21.9922	24.8207	23.4783	0.362958	0.488861
A0A125V7Q6	Deoxyuridine 5'-triphosphate nucleotidohydrolase (dUTPase) (EC 3.6.1.23) (dUTP pyrophosphatase)	27.0465	27.101	27.1534	26.8162	26.9896	27.0596	27.2249	26.8707	0.0225015	-0.00692415
A0A125V7P9	Ribosomal silencing factor RsfS	25.9376	26.4054	26.3965	26.1882	25.4197	25.5494	25.2311	25.2916	3.221	0.858974
A0A125V7P7	Radical SAM superfamily protein	23.6218	22.9039	23.6075	23.3262	25.2752	24.3893	25.3286	24.9341	2.98092	-1.61696
A0A125V7P1	ABC transporter permease	21.9993	21.6816	22.1234	21.5469	22.294	22.0041	22.798	22.1724	1.15689	-0.479318
A0A125V7N9	Translation inhibitor endoribonuclease	31.2055	31.5133	31.3192	31.0678	31.51	31.2272	31.4467	31.385	0.467075	-0.115815
A0A125V7N8	Xanthine phosphoribosyltransferase (XPRTase) (EC 2.4.2.22)	25.3013	25.2445	25.6654	24.8208	27.0039	26.8577	26.7742	27.0178	3.99342	-1.65537
A0A125V7N2	Shikimate kinase (SK) (EC 2.7.1.71)	24.2666	24.1645	23.1748	23.0686	22.3744	23.4777	23.5193	23.3623	0.53845	0.485241
A0A125V7M8	Ribose-5-phosphate isomerase 1 (EC 5.3.1.6)	27.7278	27.9579	27.5271	27.6166	27.0263	26.9458	26.9912	26.7183	3.29817	0.786947
A0A125V7M7	Indolepyruvate oxidoreductase subunit IorA (IOR) (EC 1.2.7.8) (Indolepyruvate ferredoxin oxidoreductase subunit alpha)	24.3469	24.0837	25.1212	23.681	23.1733	23.2366	23.0237	22.938	2.10032	1.21527
A0A125V7M1	Succinate-semialdehyde dehydrogenase (NAD(P)+) (EC 1.2.1.16)	21.6046	23.3886	21.9226	21.2807	23.3527	23.5698	23.5187	23.6165	1.68931	-1.4653
A0A125V7L7	Glycine reductase complex component B subunits alpha and beta (EC 1.21.4.2)	23.4098	22.7212	23.0377	20.4929	23.7902	24.4992	24.1409	24.3448	1.41385	-1.77841
A0A125V7L3	Tagatose-6-phosphate kinase (EC 2.7.1.144)	26.5438	26.6431	27.0351	26.7752	25.2494	25.5984	25.6894	26.1264	2.68398	1.08336
A0A125V7K8	PTS system mannitol-specific transporter subunit IIA	24.0791	24.0923	25.0729	25.14	21.9279	24.4532	24.4584	24.5684	0.477866	0.744113
A0A125V7K6	Putative pyruvate, phosphate dikinase regulatory protein (PPDK regulatory protein) (EC 2.7.11.32) (EC 2.7.4.27)	25.514	25.0827	25.3918	25.0382	25.3799	25.5122	25.5286	25.6785	1.05835	-0.268133
A0A125V7K3	Mannose-6-phosphate isomerase	24.6103	25.8038	22.6715	25.3263	22.2458	23.7479	23.4655	24.8583	0.544273	1.02358
A0A125V7J8	Xaa-Pro dipeptidase (EC 3.4.13.9)	28.1775	28.1771	28.2512	27.9269	28.4402	28.5379	28.4974	28.5123	2.57741	-0.363752
A0A125V7J7	Transketolase (EC 2.2.1.1)	28.5084	28.4999	28.5043	28.3574	28.7804	28.5389	28.7286	28.4342	0.86657	-0.153028
A0A125V7J3	Protein GrpE (HSP-70 cofactor)	26.8599	27.1546	27.0219	27.2315	26.8012	26.8281	26.6326	26.5492	1.8668	0.364218
A0A125V7J2	Gamma-aminobutyrate metabolism dehydratase/isomerase (EC 4.2.1.-)	23.7884	23.8753	23.5489	23.4173	24.2822	23.8479	24.9112	24.2085	1.43382	-0.655018
A0A125V7I2	Mannitol-1-phosphate 5-dehydrogenase (EC 1.1.1.17)	25.4955	25.211	25.0306	25.1964	24.4388	25.432	24.9073	25.1431	0.501017	0.253056
A0A125V7I1	30S ribosomal protein S2	30.3104	30.3772	30.0941	30.2058	29.5244	29.4925	29.3276	29.2723	4.14832	0.842693
A0A125V7H8	Protein tyrosine/serine phosphatase	21.8842	20.6703	20.7815	21.1512	21.7273	22.1574	22.7077	22.7814	1.78712	-1.22164
A0A125V7H2	Transketolase (EC 2.2.1.1)	30.4918	30.1946	30.2189	30.1072	29.698	29.6116	29.7802	29.7631	2.97883	0.539913
A0A125V7G8	1-deoxy-D-xylulose 5-phosphate reductoisomerase (DXP reductoisomerase) (EC 1.1.1.267) (1-deoxyxylulose-5-phosphate reductoisomerase) (2-C-methyl-D-erythritol 4-phosphate synthase)	24.316	24.1936	23.7182	24.2099	24.0093	21.933	23.8113	23.4462	0.827333	0.809476
A0A125V7G6	Ubiquitin-associated-domain-containing protein	28.1664	28.7533	27.4198	27.5741	27.6801	27.743	27.2587	27.8007	0.498075	0.357756
A0A125V7G4	Peptidase	26.9499	26.8301	27.0917	26.8096	26.8297	26.8519	26.9001	27.0544	0.0480845	0.0113225
A0A125V7G2	ABC transporter substrate-binding protein	23.4183	23.2915	23.639	21.3764	23.5237	23.7275	24.1081	24.1301	0.871869	-0.941044
A0A125V7F5	Sulfonate ABC transportersolute-binding lipoprotein	24.2876	23.7701	25.5116	25.3602	24.7288	25.0558	25.1142	24.9079	0.202111	-0.219295
A0A125V7E4	Thioredoxin	22.1708	22.2821	23.0564	22.9369	22.7637	23.8592	23.417	23.7654	1.33691	-0.83976
A0A125V7E1	ABC transporter ATP-binding protein	23.5996	22.9345	23.7568	22.8817	23.5973	23.1842	23.421	23.6137	0.269639	-0.160901
A0A125V7D9	LysR family transcriptional regulator	22.2641	22.1912	22.3632	22.2448	22.78	22.3674	22.8689	23.0895	1.77863	-0.510633
A0A125V7D8	Peptidylprolyl isomerase (EC 5.2.1.8)	25.7788	25.6585	25.6895	25.8836	24.3909	24.6163	24.9711	25.0028	3.19185	1.00735
A0A125V7D6	MarR family transcriptional regulator	22.1169	25.6061	24.5973	25.8826	24.8517	21.644	24.103	24.9198	0.235833	0.671083
A0A125V7C6	Inosine 5-monophosphate dehydrogenase (EC 1.1.1.205)	29.0214	28.8773	28.9388	29.1746	28.7487	28.8605	28.6983	28.7621	1.75149	0.235629
A0A125V7C5;A0A125V350	Uncharacterized protein	26.387	26.8848	26.3179	26.4522	26.3682	27.1786	27.2669	27.1294	1.00314	-0.475296
A0A125V7C1	Amino-acid ABC transporter ATP-binding protein	24.3923	24.6253	23.6514	24.1802	25.9217	25.7291	25.6537	25.5673	3.30742	-1.50563
A0A125V7B7	PTS system transporter subunit IIBC	27.4962	27.403	27.4942	27.7902	26.3136	26.4223	26.3267	26.2161	4.89604	1.22625
A0A125V7B1	Alanine--tRNA ligase (EC 6.1.1.7)	24.151	20.1126	23.4102	23.0577	22.8862	24.2445	23.0672	23.8516	0.384111	-0.82948
A0A125V7A8	(R)-2-hydroxyglutaryl-CoA dehydratase subunit alpha	25.5935	24.9104	24.8902	24.9527	25.1304	25.0129	25.6339	25.5494	0.488677	-0.244926
A0A125V7A5	Chromosome segregation protein	24.9038	25.3828	25.0461	25.1554	26.1424	26.3341	25.9668	26.5406	3.38679	-1.12394
A0A125V7A4	Asparagine--tRNA ligase (EC 6.1.1.22) (Asparaginyl-tRNA synthetase) (AsnRS)	31.0352	31.3046	31.2537	31.427	30.9326	31.1913	31.1484	30.9261	0.979257	0.205556
A0A125V7A3	Probable butyrate kinase (BK) (EC 2.7.2.7) (Branched-chain carboxylic acid kinase)	24.2454	24.2701	24.6904	24.1503	24.0916	23.9792	23.9152	23.7531	1.5656	0.404296
A0A125V7A2	Esterase	23.391	24.0331	24.229	23.8941	23.0475	24.0661	24.0342	23.031	0.448122	0.342085
A0A125V799	Glutamyl-aminopeptidase (EC 3.4.11.7)	28.0362	28.57	28.2329	28.5229	28.0031	28.0186	27.9478	27.9759	1.50204	0.354185
A0A125V797	Pilin protein	23.6347	24.2777	23.546	23.8943	25.4917	24.6564	25.6627	25.231	2.68795	-1.42227
A0A125V795	DrsE domain-containing protein	24.5365	25.1328	24.4941	25.0761	23.7632	24.1682	23.9498	24.3214	1.95176	0.759187
A0A125V789	Uncharacterized protein	24.2633	25.5782	24.0608	25.5267	23.417	23.3444	23.1163	23.8168	1.80673	1.43363
A0A125V779	Amino-acid ABC transporter substrate-binding protein	28.1809	28.2831	28.3364	28.2842	28.3903	28.0411	28.3854	28.35	0.0823812	-0.0205445
A0A125V756;A0A125V9I6	ABC transporter ATP-binding/permease	22.7998	24.3926	23.3137	23.288	22.0447	22.8431	22.4633	22.8088	1.25235	0.908527
A0A125V752	Ferritin (EC 1.16.3.2)	28.9549	29.0966	28.6184	29.2939	29.1745	29.304	29.3987	29.2141	0.955139	-0.28185
A0A125V751	Probable transaldolase (EC 2.2.1.2)	28.5155	28.7601	28.456	28.4394	28.8054	28.8463	28.5345	28.776	0.995603	-0.197819
A0A125V748	ATP/GTP-binding protein	25.7476	25.0107	25.0209	25.0578	26.1221	26.0217	26.2227	26.2542	2.63208	-0.945935
A0A125V746	Xanthine/uracil permease	24.7208	24.5763	25.3303	25.2367	25.6717	25.7685	25.9546	25.9428	2.3238	-0.868374
A0A125V742	Multifunctional fusion protein [Includes: Peptide methionine sulfoxide reductase MsrA (Protein-methionine-S-oxide reductase) (EC 1.8.4.11) (Peptide-methionine (S)-S-oxide reductase) (Peptide Met(O) reductase); Peptide methionine sulfoxide reductase MsrB (EC 1.8.4.12) (Peptide-methionine (R)-S-oxide reductase)]	25.1868	25.4637	25.3107	25.5602	25.017	25.0721	24.9573	24.7498	2.13619	0.431325
A0A125V730	Glucokinase	25.8187	25.9529	25.79	25.8885	25.8313	26.0682	25.9943	25.8884	0.61148	-0.0830431
A0A125V727	Thiamine biosynthesis protein ThiH	27.0204	26.564	26.9488	26.2007	26.1828	26.3688	26.3599	26.273	1.02898	0.387337
A0A125V724	Aromatic compounds hydrolase	26.9365	26.3229	26.599	26.2018	27.3703	27.5863	27.46	27.4159	2.8424	-0.943069
A0A125V722	Hydroxylamine reductase (EC 1.7.99.1) (Hybrid-cluster protein) (HCP) (Prismane protein)	29.3175	29.2496	29.2498	29.1754	27.761	27.7843	27.7734	27.8912	7.41493	1.44561
A0A125V710	Biotin synthase (EC 2.8.1.6)	23.8045	22.3801	23.8998	22.304	22.654	24.8332	23.0744	25.1123	0.496095	-0.821349
A0A125V707	Multifunctional fusion protein [Includes: Probable glycine dehydrogenase (decarboxylating) subunit 1 (EC 1.4.4.2) (Glycine cleavage system P-protein subunit 1) (Glycine decarboxylase subunit 1) (Glycine dehydrogenase (aminomethyl-transferring) subunit 1); Aminomethyltransferase (EC 2.1.2.10) (Glycine cleavage system T protein)]	24.7347	24.7615	24.8123	24.409	25.9749	25.9097	25.9699	25.6094	4.08613	-1.18663
A0A125V706	Thioredoxin reductase (EC 1.8.1.9)	25.1037	25.3673	25.1068	25.1553	24.4417	24.6059	24.7432	24.2256	2.7446	0.679163
A0A125V703	ABC transporter ATP-binding protein	27.6788	27.4758	27.6483	27.0833	27.2776	27.3395	26.6259	27.4328	0.629131	0.302582
A0A125V700	Vancomycin b-type resistance protein vanW	24.6859	24.8594	24.7936	24.854	23.502	23.8399	23.2956	23.4785	4.3684	1.26921
A0A125V6Z3	Putative integral membrane protein	23.9061	24.3322	24.1018	24.2504	24.133	24.4786	23.7752	23.74	0.238232	0.115937
A0A125V6Z1	ATPase	24.9589	24.4329	24.4054	24.1232	24.2476	24.6715	24.3173	24.2679	0.205534	0.103967
A0A125V6Z0	Isoprenyl transferase (EC 2.5.1.-)	23.1598	23.8282	23.0178	22.3977	26.0983	26.4985	26.4989	26.1503	4.30048	-3.2106
A0A125V6Y7	Uridylate kinase (UK) (EC 2.7.4.22) (Uridine monophosphate kinase) (UMP kinase) (UMPK)	27.2848	27.5669	27.4094	27.1893	26.706	26.4586	26.8533	26.6968	2.98636	0.683934
A0A125V6Y6	Threonine synthase (EC 4.2.3.1)	26.1055	26.2345	26.2831	26.4883	26.3775	26.3076	26.0009	26.2811	0.116666	0.0360136
A0A125V6Y5	Transcriptional regulator	25.3374	25.6564	26.0147	25.7372	25.6688	25.3254	25.433	25.1891	0.816964	0.282378
A0A125V6Y3	P-type Ca(2+) transporter (EC 7.2.2.10)	26.1665	26.1343	26.2083	26.1857	25.96	25.5538	25.8978	25.8857	2.02597	0.349365
A0A125V6X6	Formate dehydrogenase	24.2765	24.5059	24.4917	24.5453	25.2994	24.6018	24.9014	24.8919	1.62765	-0.468789
A0A125V6X5	4-hydroxy-3-methylbut-2-en-1-yl diphosphate synthase (flavodoxin) (EC 1.17.7.3) (1-hydroxy-2-methyl-2-(E)-butenyl 4-diphosphate synthase)	23.7272	24.0794	23.9787	23.9422	24.1423	24.4839	25.4027	25.039	1.54749	-0.835107
A0A125V6W5	2-nitropropane dioxygenase	23.2744	22.6121	22.7836	23.3022	25.1348	24.8354	25.0494	24.4608	3.73982	-1.87705
A0A125V6W3	ABC transporter ATP-binding protein	23.1651	22.6169	20.9964	24.8022	23.5984	23.8147	22.2172	24.1293	0.249184	-0.544758
A0A125V6W1	Iron-sulfur binding protein	26.9367	27.0642	26.7837	27.0522	25.1354	25.2187	24.9992	24.9451	6.10256	1.88462
A0A125V6W0	Fructose-6-phosphate aldolase 2 (EC 4.1.2.-)	24.4408	24.1699	23.8867	22.6291	24.9329	21.3921	24.1681	21.7807	0.313376	0.713154
A0A125V6V4	Sigma-54-dependent transcriptional regulator	21.2569	21.4885	20.7936	20.4223	24.5791	24.4083	24.3405	25.0181	4.83921	-3.59615
A0A125V6U9	Flavodoxin	21.7783	22.8039	23.1359	21.1897	29.5041	29.2569	29.716	29.6904	5.39021	-7.31492
A0A125V6U2	ATP-dependent RNA helicase	23.7224	23.1699	23.7071	22.9184	23.3773	22.9063	23.3648	23.118	0.35208	0.187873
A0A125V6U0	Cell surface protein	23.127	22.8581	23.1599	22.9534	23.6605	23.0029	23.942	23.5938	1.33359	-0.525194
A0A125V6S5	Elongation factor Ts (EF-Ts)	30.405	30.5445	30.466	30.6388	30.3727	30.0709	29.9566	29.8442	1.96281	0.452474
A0A125V6S4	Histidinol dehydrogenase (HDH) (EC 1.1.1.23)	23.2072	23.0745	23.1372	23.0252	23.0399	23.057	23.0038	22.7654	0.938052	0.144532
A0A125V6S0	Uncharacterized protein	22.5535	21.8899	22.6855	21.8041	22.6476	21.4347	23.358	23.1132	0.36265	-0.405138
A0A125V6R1	Outer membrane protein/protective antigen OMA87	26.1808	26.8554	26.7486	26.8677	25.9491	26.5421	26.4129	26.1494	0.974657	0.399759
A0A125V6Q9	Transcriptional regulator	26.6676	26.4723	26.1535	26.7433	26.4372	25.9528	26.0777	25.7713	1.2336	0.449417
A0A125V6Q6	Chaperone protein ClpB	27.3352	27.9448	27.6937	28.2131	26.6645	27.0586	26.4647	26.3939	2.52955	1.15125
A0A125V6P6	Aspartokinase (EC 2.7.2.4)	25.2971	25.63	25.363	25.3104	24.0305	24.3592	24.2202	23.9166	4.264	1.2685
A0A125V6N5	Regulatory protein	25.2669	25.52	25.3651	25.4193	22.9317	24.2173	23.0809	24.4251	2.3732	1.72908
A0A125V6N4	Decarboxylase	27.9592	27.8448	27.8782	27.5526	27.2779	27.2773	27.4692	27.2712	2.52168	0.484819
A0A125V6M9	Cell division protein FtsZ	24.5011	24.0017	24.8882	25.0517	24.4014	24.8339	24.2399	24.2954	0.254942	0.168033
A0A125V6M5	Transporter protein	21.5815	22.7411	21.4349	21.2839	24.3267	23.3533	24.1835	23.9964	2.8475	-2.20462
A0A125V6M4	Acetyl-coenzyme A carboxylase carboxyl transferase subunit beta (ACCase subunit beta) (Acetyl-CoA carboxylase carboxyltransferase subunit beta) (EC 2.1.3.15)	23.7881	23.619	24.1101	22.9321	24.7557	24.951	24.8096	24.2961	2.05327	-1.09078
A0A125V6L8	ABC transporter ATP-binding protein	25.6295	25.4392	25.5056	24.9292	26.6823	26.6396	26.4676	26.6937	3.58499	-1.24493
A0A125V6L5	Uncharacterized protein	22.2225	22.3118	22.7714	21.7575	21.5147	22.1002	23.4392	22.7499	0.152672	-0.185212
A0A125V6L4	50S ribosomal subunit assembly factor BipA (EC 3.6.5.-) (GTP-binding protein BipA)	26.5836	25.7739	26.2976	25.2151	26.4373	26.0581	26.58	26.4045	0.589961	-0.402427
A0A125V6L2	N-carbamoyl-L-amino acid hydrolase (EC 3.5.1.87)	24.0004	24.4863	24.2638	23.8013	24.9131	25.2436	24.9653	25.0538	2.79585	-0.905993
A0A125V6L0	Methylase	22.071	21.4648	19.5903	20.8563	23.1801	23.8589	22.6872	23.7622	2.14058	-2.3765
A0A125V6J7	Molybdenum-binding subunit of oxidoreductase	23.5759	23.9748	23.8572	23.0704	22.8334	22.9211	23.4471	22.9742	1.25047	0.575634
A0A125V6I6	Phage-related cell wall hydrolase	25.6761	26.3585	26.0999	26.0958	26.1197	26.4558	26.4284	26.9653	0.993537	-0.434747
A0A125V6I5	D-methionine ABC transporter substrate-binding protein	25.5988	25.4198	24.9919	25.6263	24.7016	24.9015	25.2059	25.3994	0.837123	0.357103
A0A125V6I2	ABC transporter substrate-binding protein	23.4203	24.7477	23.6809	24.7009	23.589	23.6262	23.2947	23.4478	0.940695	0.648005
A0A125V6H7	Cyclase	25.7445	25.7795	25.9093	25.827	25.0897	25.6404	25.7812	25.2891	1.18162	0.364956
A0A125V6H4	Biotin carboxyl carrier protein of acetyl-CoA carboxylase	25.7443	26.4401	26.3386	25.9028	25.7155	25.7968	25.8145	25.4096	1.15184	0.422345
A0A125V6H2	Uncharacterized protein	24.8689	23.8523	24.0605	23.9371	23.457	22.2911	23.3332	23.5165	1.49155	1.03026
A0A125V6G7	Dipeptidase PepV	25.2763	25.9225	25.503	25.8563	24.9743	24.7399	25.2208	25.4006	1.42048	0.555615
A0A125V6G6	Phage infection protein	22.8026	23.1822	22.9966	23.3268	23.1308	21.9044	23.2627	23.2706	0.210449	0.184959
A0A125V6G2	Molybdopterin molybdenumtransferase (EC 2.10.1.1)	24.6788	24.6176	24.3512	24.4975	24.776	24.9576	25.0354	24.8794	2.20924	-0.375834
A0A125V6F2	Glutamine--tRNA ligase (EC 6.1.1.18) (Glutaminyl-tRNA synthetase) (GlnRS)	26.9283	26.753	26.9016	26.4822	26.6668	27.5472	26.6626	27.3917	0.546452	-0.300794
A0A125V6F0	Uncharacterized protein	26.7428	27.1139	27.2674	27.3476	27.2774	27.4524	27.4972	27.1491	0.702574	-0.226118
A0A125V6E8	7,8-dihydroneopterin aldolase (EC 4.1.2.25)	25.1086	23.224	24.0911	23.7282	25.5706	25.6766	25.5243	25.0425	1.81087	-1.41551
A0A125V6D6	Transporter protein	21.7341	25.0366	21.277	21.3568	24.5677	24.2875	24.6603	21.9204	0.650397	-1.50785
A0A125V6D2	LexA repressor (EC 3.4.21.88)	22.4986	22.1464	21.9812	21.5135	23.7862	23.6959	23.6283	23.6319	3.67358	-1.65065
A0A125V6C6	C GCAxxG C C family protein subfamily protein	25.5163	25.5644	25.1593	25.5697	25.3558	25.3272	26.0147	25.5039	0.207502	-0.0979214
A0A125V6C3	Acetyl-coenzyme A carboxylase carboxyl transferase subunit alpha (ACCase subunit alpha) (Acetyl-CoA carboxylase carboxyltransferase subunit alpha) (EC 2.1.3.15)	26.7233	24.3446	24.3653	23.7944	25.0919	24.7686	24.0078	24.0351	0.183231	0.331039
A0A125V6C0	Lipoprotein	23.3495	22.9284	23.3875	22.9031	26.0179	24.7553	26.2652	25.7486	3.4314	-2.55464
A0A125V6B7	C-s lyase	25.5818	25.316	25.6407	25.353	24.8827	25.044	24.6612	25.1122	2.26811	0.547823
A0A125V6B6	Stage 0 sporulation protein A homolog	25.5688	24.2922	24.7544	24.6618	24.7233	24.708	25.5965	25.7774	0.437025	-0.381998
A0A125V6A7	Oligopeptide transporter	26.0648	26.3913	25.5945	25.6724	25.6552	25.0146	24.3302	24.3823	1.61755	1.08521
A0A125V6A2	O-acetylhomoserine sulfhydrylase (EC 2.5.1.49)	22.4568	22.2119	23.0862	22.4337	22.6877	22.1436	22.8536	22.7512	0.091543	-0.0618525
A0A125V6A0	Hydantoinase	25.5497	26.0173	25.4527	26.209	24.4875	24.5051	24.6818	24.2445	3.21378	1.32747
A0A125V699	F420-0--gamma-glutamyl ligase	28.081	28.0842	28.2841	27.9564	28.1384	27.9642	28.2733	27.9918	0.0332214	0.00949621
A0A125V698	Phosphoglycerate mutase	25.1248	25.9072	24.5775	25.1718	24.3871	24.6601	25.2002	24.3899	0.798765	0.535991
A0A125V693	RelA/SpoT domain-containing protein	22.8329	22.6799	21.8496	22.959	23.003	23.1419	24.2386	23.5722	1.2915	-0.908573
A0A125V691	Hesb/yadr/yfhf family protein	28.5748	29.414	29.6946	30.2252	26.8802	27.8276	28.2246	28.1413	1.99419	1.70871
A0A125V689	Oxidoreductase	21.855	21.2011	21.1352	21.2713	23.3681	22.793	23.6029	23.1631	3.63889	-1.86608
A0A125V683	Riboflavin synthase subunit alpha (EC 2.5.1.9)	21.3115	20.6257	22.1206	21.4038	26.3485	26.1779	25.8007	26.2241	5.18171	-4.7724
A0A125V679	Aspartate kinase (EC 2.7.2.4)	23.2015	22.519	23.3728	22.3491	24.4984	23.8538	24.7014	24.6234	2.57575	-1.55866
A0A125V678	DNA mismatch repair protein MutS	22.2529	21.3029	22.8593	21.0111	22.3061	21.9752	21.734	22.5209	0.244793	-0.277483
A0A125V665	4-hydroxy-3-methylbut-2-enyl diphosphate reductase (HMBPP reductase) (EC 1.17.7.4)	20.9879	21.7013	21.9592	20.7012	22.156	22.6682	21.9806	21.2944	0.840842	-0.68738
A0A125V649	Cytidylate kinase (CK) (EC 2.7.4.25) (Cytidine monophosphate kinase) (CMP kinase)	23.0446	22.2031	22.8033	23.0612	23.5698	23.6131	24.5174	24.1761	2.10402	-1.19103
A0A125V648	Tellurium resistance protein	26.0594	26.6866	26.7682	26.7081	26.6301	26.3753	26.1729	26.2132	0.481438	0.20771
A0A125V647	Gas vesicle protein	25.0755	24.9052	24.8031	24.7819	24.5464	24.0365	24.5206	24.1461	2.13079	0.579008
A0A125V644	Biotin carboxylase (EC 6.3.4.14) (EC 6.4.1.2)	26.0872	26.2381	26.3025	26.2052	25.8657	25.509	25.8741	25.7222	2.5323	0.465507
A0A125V643	Pyrimidine/purine nucleoside phosphorylase (EC 2.4.2.1) (EC 2.4.2.2) (Adenosine phosphorylase) (Cytidine phosphorylase) (Guanosine phosphorylase) (EC 2.4.2.15) (Inosine phosphorylase) (Thymidine phosphorylase) (EC 2.4.2.4) (Uridine phosphorylase) (EC 2.4.2.3) (Xanthosine phosphorylase)	29.1753	29.1916	29.7492	29.4998	28.9815	28.7593	29.3558	29.1863	0.895851	0.333251
A0A125V642	Ferrous iron transport protein A	24.2027	24.4533	23.802	25.1548	24.6239	25.0831	24.3638	21.6568	0.230737	0.471306
A0A125V638	Nitrite and sulfite reductase subunit	28.3254	28.6565	28.6937	28.6154	29.3505	29.3919	29.6685	29.4399	3.71964	-0.889954
A0A125V637	Thiol peroxidase	27.5085	27.8331	27.6328	27.6398	26.1214	26.3781	26.2315	26.2095	5.51102	1.41839
A0A125V630	Pyridine nucleotide-disulfide oxidoreductase	31.2367	31.0923	31.2452	30.9113	31.2824	31.202	31.2758	31.3181	0.917721	-0.148189
A0A125V628	Argininosuccinate synthase (EC 6.3.4.5) (Citrulline--aspartate ligase)	26.9535	27.0131	26.8	27.3526	27.0268	27.0666	26.5679	26.9979	0.291218	0.11501
A0A125V617	Hydrolase	23.259	22.8663	22.9156	20.8352	21.266	23.1537	21.7137	23.1602	0.0705759	0.145641
A0A125V609	Pyrophosphohydrolase	23.8227	24.314	24.3007	24.5427	24.0024	23.3623	23.7818	23.3215	1.50768	0.628031
A0A125V608	DNA primase	28.1205	28.0895	28.1174	26.7567	26.0566	25.6211	27.6996	26.1342	1.30765	1.39315
A0A125V606	L-threonine dehydrogenase	24.9612	24.5584	24.4349	24.9253	25.0189	25.1289	25.0765	25.1292	1.47513	-0.368391
A0A125V5Z9	Tellurium resistance protein	26.1333	26.2936	24.7641	26.0491	24.7972	24.8233	24.7605	25.2165	1.31715	0.910654
A0A125V5Z1	UPF0297 protein CDIF1296T_01350	23.096	22.3744	23.3181	22.4721	23.5638	25.4937	25.5189	25.3956	2.19975	-2.17785
A0A125V5Y5	PTS system transporter subunit IIB	22.4857	22.4662	22.9987	22.4219	23.6887	23.1678	24.2273	24.2785	2.26466	-1.24747
A0A125V5Y2	Adenosine deaminase (EC 3.5.4.4) (Adenosine aminohydrolase)	22.921	21.4146	23.1396	22.0128	21.708	22.0561	22.564	23.195	0.0056874	-0.00876474
A0A125V5X8	Thioredoxin reductase (EC 1.8.1.9)	27.1261	26.5776	26.9953	26.1962	26.6554	26.0055	26.7568	26.1165	0.560749	0.340235
A0A125V5X3	FMN-dependent dehydrogenase	27.2139	27.1031	26.9784	26.9348	26.7993	26.9122	27.0771	27.0465	0.502553	0.0987759
A0A125V5W9	Glyceraldehyde-3-phosphate dehydrogenase (EC 1.2.1.-)	22.169	21.4265	22.1046	21.7226	22.0041	22.0292	22.6597	22.6936	0.976014	-0.49097
A0A125V5W1	Sucrose operon repressor	27.891	27.1206	27.3749	27.0925	27.4332	28.0695	28.4305	27.539	0.837362	-0.498291
A0A125V5W0	30S ribosomal protein S16	30.7898	31.0214	30.7027	30.9269	30.1944	30.4635	29.9279	29.6106	2.21754	0.811082
A0A125V5V7	Cell surface-associated cysteine protease	23.8275	24.2671	24.2713	23.7708	23.8365	23.4501	24.3083	23.8198	0.348683	0.180489
A0A125V5V4	2-hydroxyacyl-CoA dehydratase (EC 4.2.1.-)	29.0325	29.0498	29.074	28.913	29.1822	28.9331	29.2465	29.0406	0.47771	-0.0832386
A0A125V5U5	Phosphopentomutase (EC 5.4.2.7) (Phosphodeoxyribomutase)	23.2886	21.1899	23.8557	23.244	23.6271	23.615	23.7956	23.3244	0.545029	-0.696015
A0A125V5U2	Iron-sulfur cluster carrier protein	29.7892	29.3445	29.2323	29.6513	30.073	29.8956	30.2714	30.1822	2.11304	-0.601255
A0A125V5U1	Molybdenum cofactor biosynthesis protein	21.3454	23.224	19.9471	23.7326	25.4905	24.9877	25.3892	23.9138	1.65032	-2.88301
A0A125V5U0	Tellurium resistance protein	24.9854	24.1322	24.2031	24.4359	24.968	23.5447	24.8286	24.7245	0.0727865	-0.0773149
A0A125V5T6	Methyltransferase	21.411	22.0031	21.9646	22.0007	22.0718	21.4356	21.8951	22.0827	0.0439225	-0.0264192
A0A125V5T1	Transcriptional regulator	25.202	25.9298	24.9636	25.1339	25.1851	24.8735	25.0635	25.087	0.527649	0.255019
A0A125V5S9	Citrate lyase beta subunit	24.6237	24.933	24.6328	25.1751	24.5426	24.8091	24.6738	24.7443	0.465604	0.148725
A0A125V5S6	1-(5-phosphoribosyl)-5-[(5-phosphoribosylamino)methylideneamino] imidazole-4-carboxamide isomerase (EC 5.3.1.16) (Phosphoribosylformimino-5-aminoimidazole carboxamide ribotide isomerase)	23.3613	24.6983	23.8012	23.6569	26.0731	24.7144	25.0622	25.0306	1.75908	-1.34063
A0A125V5S3	Dinitrogenase iron-molybdenum cofactor	30.111	30.635	30.7558	31.0519	29.6443	29.7108	29.8489	30.0414	2.07008	0.827085
A0A125V5R8	Uncharacterized protein	26.0187	24.3861	23.9899	26.2986	24.4456	28.4473	29.1222	29.0081	1.06988	-2.58248
A0A125V5Q9	Acyl carrier protein (ACP)	26.7935	26.0299	26.0494	26.4124	28.2345	28.1681	28.5173	29.1247	3.61164	-2.18984
A0A125V5Q3	Uncharacterized protein	23.2271	23.1567	23.2922	23.4301	23.9768	23.8752	24.736	24.3892	2.47318	-0.967776
A0A125V5Q1	B3/4 domain-containing protein	26.5579	26.7031	26.8404	26.8875	27.601	27.3146	27.2802	27.4339	3.15122	-0.660185
A0A125V5Q0	6,7-dimethyl-8-ribityllumazine synthase (DMRL synthase) (LS) (Lumazine synthase) (EC 2.5.1.78)	23.2902	23.7613	23.3729	23.3189	29.0592	28.4963	29.0474	29.2422	6.89161	-5.52542
A0A125V5P3	Radical SAM superfamily protein	26.2335	25.9453	25.9474	25.6261	26.8843	25.8598	27.1117	26.355	1.03781	-0.614573
A0A125V5P2	GTPase Obg (EC 3.6.5.-) (GTP-binding protein Obg)	24.9511	24.1551	24.5653	24.7637	26.536	24.9995	26.0946	26.3226	1.95084	-1.37936
A0A125V5N6	NADP oxidoreductase, coenzyme F420-dependent	22.838	21.7578	22.1007	20.8796	21.0544	22.1937	22.8643	23.1739	0.286715	-0.427527
A0A125V5N1	Uncharacterized protein	26.5695	26.7548	26.6512	26.8708	26.4701	25.861	26.4401	26.323	1.51619	0.437997
A0A125V5M7	Riboflavin biosynthesis protein RibD [Includes: Diaminohydroxyphosphoribosylaminopyrimidine deaminase (DRAP deaminase) (EC 3.5.4.26) (Riboflavin-specific deaminase); 5-amino-6-(5-phosphoribosylamino)uracil reductase (EC 1.1.1.193) (HTP reductase)]	21.4696	21.3899	22.2029	21.3966	23.2511	24.5454	24.5534	23.5522	3.03418	-2.36076
A0A125V5M4	Lipoate--protein ligase (EC 6.3.1.20)	23.5204	23.5516	24.03	22.591	25.6565	25.1843	25.6482	25.3444	3.12939	-2.03511
A0A125V5L8	Transcriptional regulator	23.7613	23.3602	23.3635	22.7152	25.7646	26.353	26.4892	26.4897	4.41335	-2.97411
A0A125V5L7	Thioredoxin	27.8047	28.568	28.5368	28.5958	27.9361	28.0539	28.571	28.4772	0.185484	0.116751
A0A125V5L6	Na+/H+ antiporter	23.3669	23.7342	23.1614	23.8543	23.5023	23.4566	23.4918	22.873	0.391834	0.198281
A0A125V5L2	Phosphoglucomutase	21.2834	23.3836	24.5914	23.4209	23.3574	21.7461	21.9981	22.377	0.467083	0.800185
A0A125V5L0	Probable glycine dehydrogenase (decarboxylating) subunit 2 (EC 1.4.4.2) (Glycine cleavage system P-protein subunit 2) (Glycine decarboxylase subunit 2) (Glycine dehydrogenase (aminomethyl-transferring) subunit 2)	24.4687	24.0515	23.8933	23.4247	24.9674	24.5557	25.2986	24.3739	1.50808	-0.839334
A0A125V5K8	Riboflavin biosynthesis protein RibBA [Includes: 3,4-dihydroxy-2-butanone 4-phosphate synthase (DHBP synthase) (EC 4.1.99.12); GTP cyclohydrolase-2 (EC 3.5.4.25) (GTP cyclohydrolase II)]	17.4845	15.8218	18.5106	16.0942	27.7543	27.7933	27.7786	28.133	5.60355	-10.887
A0A125V5K7	Aliphatic sulfonate ABC transporter substrate-binding protein	24.2994	24.4616	23.7827	24.1924	24.1948	23.1984	24.1803	24.1381	0.397116	0.256116
A0A125V5K5	Sodium/phosphate cotransporter	20.5831	22.4578	21.5969	21.7336	23.2357	22.3675	20.7421	21.3724	0.197981	-0.33659
A0A125V5K4	Tellurium resistance protein	23.7709	23.6855	23.8652	24.9152	23.9147	24.7137	24.3888	24.5043	0.428258	-0.32117
A0A125V5K1	Lactoylglutathione lyase (EC 4.4.1.5)	24.7364	25.7026	25.2714	25.9677	24.813	25.1969	25.0389	25.6109	0.34383	0.254591
A0A125V5J7	Ruberythrin	32.708	32.3733	32.3957	32.577	30.8808	31.2595	31.1527	31.2896	4.51746	1.36786
A0A125V5J6	Tellurium resistance protein	26.9933	26.8577	27.1442	26.8089	27.3767	27.5044	27.1516	27.3801	2.05884	-0.402125
A0A125V5J5	Hydantoinase	26.5988	27.0239	26.8848	26.8956	25.9638	25.6458	25.7676	25.6893	4.11192	1.08415
A0A125V5J2	Nitroreductase family protein	29.136	29.2482	29.2045	29.1289	28.1408	28.351	28.4938	28.5288	3.88	0.800815
A0A125V5J1	Tellurium resistance protein	23.8961	23.7292	24.1773	24.2943	24.0328	23.9716	24.0681	24.0726	0.0316128	-0.0120473
A0A125V5I9	Guanine deaminase (EC 3.5.4.3)	24.124	22.2407	21.4841	22.3107	22.0456	22.2197	22.1933	21.8833	0.344559	0.454441
A0A125V5I5	UPF0145 protein CDIF1296T_01799	26.3147	26.3567	25.9771	26.3681	27.5004	27.7233	27.6469	28.0986	4.0921	-1.48817
A0A125V5I3	Tellurium resistance protein	25.2859	24.0289	25.4308	25.2904	26.5347	25.9012	26.8309	25.4994	1.42164	-1.18255
A0A125V5H8	Uncharacterized protein	21.4651	20.3687	21.0611	21.2719	22.8358	23.1288	23.3822	22.8124	3.46589	-1.99811
A0A125V5G8	3-mercaptopyruvate sulfurtransferase (EC 2.8.1.2)	25.8191	26.5024	26.8534	26.6674	26.3862	26.3836	26.3082	27.188	0.129849	-0.10596
A0A125V5G2	Methionine aminopeptidase (MAP) (MetAP) (EC 3.4.11.18) (Peptidase M)	24.6883	23.4116	24.0723	22.7612	24.6957	23.9162	24.7913	24.5615	0.821592	-0.757822
A0A125V5G1	GntR family transcriptional regulator	23.1185	23.8612	23.3187	23.5012	23.6	23.3312	23.1367	22.9558	0.408348	0.193937
A0A125V5F5	Inosine-uridine preferring nucleoside hydrolase (EC 3.2.2.1)	27.3493	26.5091	27.4252	26.1177	28.3078	28.3654	28.4689	28.1455	2.3834	-1.47159
A0A125V5F4	Tellurite resistance protein	27.0274	27.2426	26.9416	27.2319	27.1283	27.1619	27.3815	27.1733	0.482304	-0.100403
A0A125V5F2	Phage protein	22.6763	23.3979	23.2342	23.6337	23.5139	24.0833	23.7475	24.0333	1.33538	-0.608944
A0A125V5D8	Amidohydrolase	25.7341	25.8628	26.0399	25.7184	25.9827	25.6481	25.9113	26.115	0.249697	-0.0754867
A0A125V5D3	Putative secreted protein	25.3731	25.3673	25.3237	24.9107	24.6666	24.6294	24.3427	24.4659	2.75246	0.717544
A0A125V5D1	ATP-dependent helicase/nuclease subunit A (EC 3.1.-.-) (EC 3.6.4.12) (ATP-dependent helicase/nuclease AddA)	23.4725	22.7746	21.1035	21.8889	23.6072	23.5853	22.9049	22.7527	0.796264	-0.902651
A0A125V5C6	Lipoprotein	23.4515	21.3671	22.1673	21.053	25.4308	24.2511	25.4231	24.7216	2.54566	-2.94694
A0A125V5C3	Polysaccharide deacetylase	25.726	25.097	25.6083	25.5243	24.2366	24.2426	24.9593	23.6039	2.13525	1.22831
A0A125V5C0	O-acetylserine sulfhydrylase	27.7744	28.0081	28.1518	27.9119	28.6386	28.3864	28.6809	28.5943	3.00145	-0.613524
A0A125V5B7	Peptidylprolyl isomerase (EC 5.2.1.8)	25.5215	25.392	25.3847	25.4218	24.8723	25.0317	25.2336	24.9748	2.55904	0.40188
A0A125V5B3	Uncharacterized protein	23.7974	23.7389	24.6794	23.866	23.5943	23.8986	24.1613	24.7791	0.0958628	-0.087882
A0A125V5A6	ATP phosphoribosyltransferase regulatory subunit	21.9314	22.4406	22.7223	22.2554	22.1789	21.8423	22.5338	21.9321	0.421932	0.215641
A0A125V5A0	Oxidoreductase (EC 1.4.1.13)	28.5634	28.7249	28.7419	28.5763	28.8446	28.8163	28.7862	28.6955	1.23515	-0.134029
A0A125V596	Nitric oxide reductase flavoprotein	27.1092	27.0454	26.9655	26.8421	26.8748	26.9307	26.7657	26.8469	1.05207	0.136045
A0A125V594	ABC transporter permease	21.8328	23.3498	24.0564	21.2591	23.8873	23.6363	23.8132	24.0678	0.955976	-1.22668
A0A125V590	ABC transporter ATP-binding protein	22.3008	20.4844	19.5065	20.6075	22.8716	22.788	23.0398	23.5904	2.07957	-2.34762
A0A125V586	ATP phosphoribosyltransferase (ATP-PRT) (ATP-PRTase) (EC 2.4.2.17)	22.775	23.5552	24.1874	23.5161	23.3643	23.7821	24.0097	22.3898	0.0970315	0.121978
A0A125V584	Ferrous iron transport protein B	23.8306	22.8657	23.5651	22.9213	22.2077	23.0892	23.7042	23.5287	0.151898	0.163221
A0A125V583	Drug/sodium antiporter	23.2825	23.5624	23.431	23.3191	23.5995	23.7718	23.5553	22.8006	0.0517112	-0.0330682
A0A125V582	Peptidylprolyl isomerase (EC 5.2.1.8)	28.3988	28.1286	28.1683	27.954	27.9709	27.6988	28.4697	28.0079	0.283469	0.125667
A0A125V580	Aminodeoxychorismate synthase (EC 2.6.1.85)	21.1121	22.3076	22.8635	22.6269	25.6489	25.4611	25.725	25.5897	3.86692	-3.37867
A0A125V576	Dehydrogenase accessory protein	25.5556	25.6131	25.1061	24.8378	26.0952	25.6723	25.0035	25.0448	0.218606	-0.175777
A0A125V565	ABC transporter permease	26.185	26.7262	26.6828	26.8644	26.3198	25.8055	25.977	26.1165	1.64354	0.559933
A0A125V561	Adenylosuccinate lyase (ASL) (EC 4.3.2.2) (Adenylosuccinase)	24.9436	24.6005	24.9847	24.9587	25.7643	25.1329	25.4377	25.7071	2.01639	-0.63863
A0A125V559	Tyrosine--tRNA ligase (EC 6.1.1.1) (Tyrosyl-tRNA synthetase) (TyrRS)	29.1159	29.239	29.0627	29.162	28.9613	29.3132	29.0601	29.0006	0.291519	0.0611019
A0A125V557	Iron-dependent hydrogenase	26.0927	26.3113	26.1174	26.2149	25.8128	25.5335	25.6135	25.3023	2.73589	0.61852
A0A125V555	Acetyltransferase	23.1213	23.2305	23.2283	23.2891	22.9281	23.0992	22.6752	22.7774	1.90049	0.347357
A0A125V552	Ruberythrin	32.0814	32.2414	32.032	32.3804	31.0193	31.1437	31.0705	30.9874	4.90815	1.12855
A0A125V551	DNA translocase	25.0005	23.8104	24.1051	23.5899	23.8856	23.6576	24.0547	23.7418	0.397962	0.29153
A0A125V550	D-methionine ABC transporter ATP-binding protein	24.3705	22.7568	24.6141	24.3032	22.4957	22.3982	22.2222	22.6894	1.93911	1.55979
A0A125V548	Pantothenate synthetase (PS) (EC 6.3.2.1) (Pantoate--beta-alanine ligase) (Pantoate-activating enzyme)	22.4624	22.5205	22.5579	22.0983	24.172	24.8825	24.4015	24.9878	4.2266	-2.20116
A0A125V546	Glycogen biosynthesis protein	23.6043	21.8008	22.3369	22.3482	23.9786	24.5027	23.7302	23.5752	1.7785	-1.42411
A0A125V545	Lactate utilization protein B/C	25.2951	25.3451	25.4297	25.22	25.772	26.019	25.6788	25.978	2.94779	-0.539519
A0A125V543	D-alanine--D-alanine ligase (EC 6.3.2.4) (D-Ala-D-Ala ligase) (D-alanylalanine synthetase)	26.0456	25.4701	25.6593	25.6177	26.0129	25.166	25.9406	25.2911	0.145218	0.0955095
A0A125V542	Ferrous iron transport protein B	22.1737	22.149	23.0326	23.5526	29.9683	29.6777	29.5315	29.7264	5.95538	-6.999
A0A125V540	Ferrous iron transport protein A	19.3971	20.2219	21.3271	22.3332	27.3647	27.7233	27.3149	27.3697	4.29221	-6.62333
A0A125V538	Deoxyribose-phosphate aldolase (DERA) (EC 4.1.2.4) (2-deoxy-D-ribose 5-phosphate aldolase) (Phosphodeoxyriboaldolase) (Deoxyriboaldolase)	23.9818	24.5958	24.5649	24.6168	24.0568	24.8991	24.4981	24.9118	0.242599	-0.151636
A0A125V537	Polysaccharide deacetylase	26.1425	26.0813	26.0713	25.9093	26.2809	26.1697	26.5197	26.7553	1.46355	-0.380304
A0A125V536	ABC transporter substrate-binding protein	21.6218	22.2803	22.3953	22.4961	22.5967	21.3369	21.9638	21.6751	0.405133	0.305277
A0A125V534	Iron-sulfur protein	23.9216	24.1029	21.5936	23.8474	24.3518	23.8923	24.6566	24.5044	0.793417	-0.984918
A0A125V529	Penicillin-binding protein	26.3161	27.1154	26.7902	26.775	26.6384	26.8558	26.6798	26.7876	0.0173625	0.00879335
A0A125V528	3-methyl-2-oxobutanoate hydroxymethyltransferase (EC 2.1.2.11) (Ketopantoate hydroxymethyltransferase) (KPHMT)	25.7603	25.4317	25.7747	25.1466	27.9172	28.2959	27.8842	28.2394	5.06176	-2.55586
A0A125V522	Pyrroline-5-carboxylate reductase (P5C reductase) (P5CR) (EC 1.5.1.2) (PCA reductase)	27.3096	26.7934	27.1576	26.6602	26.8467	26.8369	26.5039	26.9148	0.532291	0.204614
A0A125V521	5-nitroimidazole reductase	24.8551	25.1478	25.1262	25.0033	24.8911	24.9849	24.8344	24.1626	0.781002	0.314869
A0A125V519	Flavoprotein	22.4244	21.7324	22.5729	21.6475	22.7046	22.4895	23.2527	20.9154	0.172367	-0.246258
A0A125V515	Ferredoxin-NADP(+) reductase subunit alpha	28.8968	28.8368	28.4926	28.8806	28.8377	28.5171	28.5288	28.5166	0.688824	0.176613
A0A125V510	UPF0473 protein CDIF1296T_01353	26.4418	25.7098	25.6344	25.9264	27.4403	26.9486	27.9277	27.0031	2.52693	-1.40186
A0A125V509	GTP cyclohydrolase 1 (EC 3.5.4.16) (GTP cyclohydrolase I) (GTP-CH-I)	25.9183	25.3938	25.192	25.7364	24.8975	25.1499	24.7113	25.1471	1.61208	0.583648
A0A125V508	Dihydroorotase (DHOase) (EC 3.5.2.3)	25.0007	25.2831	24.7992	24.9915	25.2451	23.9982	25.7394	24.9204	0.039062	0.0428171
A0A125V4Z4	Homocitrate synthase (EC 2.3.3.14)	24.3295	24.9453	24.3681	24.3639	24.4185	23.3842	24.704	23.6363	0.643407	0.465917
A0A125V4Y6	Dihydropteroate synthase (DHPS) (EC 2.5.1.15) (Dihydropteroate pyrophosphorylase)	25.1639	24.566	25.1681	25.1313	25.6311	25.5965	25.8123	25.9472	2.33413	-0.739446
A0A125V4Y2	HSDR_N_2 domain-containing protein	25.3956	25.1195	24.8578	25.2617	25.0435	25.9268	26.1365	26.4019	1.19799	-0.718534
A0A125V4Y1	2-amino-4-hydroxy-6-hydroxymethyldihydropteridine pyrophosphokinase (EC 2.7.6.3) (6-hydroxymethyl-7,8-dihydropterin pyrophosphokinase)	26.4691	25.5577	26.2263	25.4287	25.9597	26.3689	26.9472	26.5686	0.828661	-0.540636
A0A125V4X9	RNA polymerase sigma factor SigA	25.9482	25.9375	26.1122	26.244	26.4379	26.2807	26.4273	26.3574	2.07891	-0.315328
A0A125V4X7	Putative effector of murein hydrolase	24.3264	24.3401	24.4394	24.3286	23.7164	24.0081	23.3844	23.3977	2.5443	0.731983
A0A125V4X6	Hydrolase	27.4814	27.8524	27.7938	27.6082	27.6625	27.8371	27.7396	27.219	0.166524	0.0693989
A0A125V4X2	Aminotransferase (EC 2.6.1.-)	28.6646	28.9563	28.7807	28.5018	28.5872	28.6685	28.7533	28.719	0.165273	0.0438213
A0A125V4X1	Uncharacterized protein	26.318	26.2582	25.9111	26.2526	25.6289	25.9827	25.9467	25.5466	1.52863	0.408778
A0A125V4W7	Ferrous iron transport protein	25.168	26.0169	20.8992	20.2171	27.4836	26.8806	26.8668	26.491	1.38911	-3.85523
A0A125V4W2	Endolytic murein transglycosylase (EC 4.2.2.-) (Peptidoglycan polymerization terminase)	23.4427	23.1001	23.2942	20.4018	23.0651	23.1792	23.0464	22.6247	0.230538	-0.419183
A0A125V4W1	Ribosomal protein S12 methylthiotransferase RimO (S12 MTTase) (S12 methylthiotransferase) (EC 2.8.4.4) (Ribosomal protein S12 (aspartate-C(3))-methylthiotransferase) (Ribosome maturation factor RimO)	22.3484	22.6826	22.7077	22.8295	22.1533	21.8511	22.9872	22.6552	0.364243	0.230331
A0A125V4V5	Endoribonuclease	26.1558	26.7093	25.4938	26.6765	25.3697	26.3608	26.0612	26.1489	0.326223	0.273719
A0A125V4V2	Uncharacterized protein	24.078	24.1094	24.5177	24.6415	24.5792	24.1341	24.5433	24.5982	0.294427	-0.127068
A0A125V4V1	30S ribosomal protein S15	30.7218	30.9406	30.4385	30.8796	29.4828	29.5685	29.8378	29.5199	3.77491	1.14289
A0A125V4U9	GTP cyclohydrolase 1 type 2 homolog	25.5365	25.5556	24.9192	25.7564	25.7795	25.9739	25.657	25.3452	0.505	-0.246981
A0A125V4U8	MgtC/SapB transporter	21.1242	21.2198	21.2399	19.9176	22.1349	21.809	21.5662	21.4759	1.31527	-0.87111
A0A125V4U5	NUDIX family hydrolase	28.3131	28.2555	28.508	28.2904	28.252	28.0346	28.2999	28.3626	0.530368	0.104461
A0A125V4U0	Transcription termination/antitermination protein NusA	26.292	25.9335	25.4972	25.7807	26.8976	26.5344	26.4421	26.9299	2.13969	-0.825141
A0A125V4T9	ATP-binding protein	26.5436	26.5546	26.4833	26.3109	27.1709	27.5298	26.8697	27.2549	2.60421	-0.733286
A0A125V4R7	GntR family transcriptional regulator	23.7961	25.0991	24.131	25.7882	23.7649	23.5101	24.085	23.8942	0.968513	0.890063
A0A125V4R2	ABC transporter ATP-binding protein	23.5588	22.0281	22.7317	21.9717	22.6215	22.4032	22.5054	22.2461	0.126873	0.128507
A0A125V4R1	Transcriptional regulator	24.9756	24.655	24.8277	25.2088	24.7351	23.8971	24.9114	24.681	0.687699	0.360628
A0A125V4Q9	50S ribosomal protein L32	25.3922	26.375	25.637	26.8799	26.3852	26.6139	26.2529	25.629	0.141116	-0.149189
A0A125V4Q6	Exodeoxyribonuclease III (EC 3.1.11.2)	25.0836	25.2351	25.3157	25.1276	24.4973	24.7572	24.6552	24.8137	2.96087	0.50964
A0A125V4Q5	Amino acid ABC transporter substrate-binding protein	23.1009	23.6229	23.1465	25.993	22.5212	22.74	23.0535	23.266	0.744916	1.07063
A0A125V4Q4	Uncharacterized protein	25.6563	25.8608	25.578	25.7119	25.2607	25.0653	25.1877	25.0126	3.35071	0.570176
A0A125V4Q0	Putative competence-damage inducible protein	26.0666	26.7392	26.0982	26.6334	26.6814	27.0464	26.803	26.7712	1.21033	-0.441142
A0A125V4P3	Uncharacterized protein	23.9636	24.5642	24.3675	24.8101	24.6155	24.0683	24.1626	24.1069	0.372163	0.188052
A0A125V4P2	Ribonuclease Y (RNase Y) (EC 3.1.-.-)	27.5585	27.5805	27.3218	27.4336	28.055	27.7473	28.0443	28.0756	2.67393	-0.506899
A0A125V4P1	Ribosome biogenesis GTPase A	25.8371	24.2072	24.444	24.1782	24.3403	24.4195	24.8545	24.1066	0.223496	0.236389
A0A125V4P0	Protein RecA (Recombinase A)	27.0071	26.7412	26.7269	26.4833	27.3206	27.3133	27.4276	27.3324	2.828	-0.608858
A0A125V4N7	Carbon monoxide dehydrogenase/acetyl-CoA synthase complex, methyltransferase subunit	25.3867	24.7805	24.2191	24.1758	25.4798	24.6276	25.6612	25.8562	1.00442	-0.765652
A0A125V4N6	Cold shock protein	26.5305	28.8501	28.3973	29.3326	25.8257	25.9852	26.0092	26.5088	1.88248	2.19541
A0A125V4N5	Pyridoxal kinase (EC 2.7.1.35)	24.6571	24.981	24.5835	24.7888	25.6456	25.5839	25.2914	25.5846	3.21865	-0.773764
A0A125V4N4	Anaerobic nitric oxide reductase flavorubredoxin	30.6664	30.5633	30.6668	30.5262	29.961	30.214	30.1336	30.2514	3.1288	0.465704
A0A125V4M9	Polyribonucleotide nucleotidyltransferase (EC 2.7.7.8) (Polynucleotide phosphorylase) (PNPase)	28.378	28.6434	28.5723	28.4028	28.1582	28.2288	28.3691	28.2286	1.74697	0.252962
A0A125V4M5	Glutamine synthetase (EC 6.3.1.2)	26.2717	26.2772	26.3781	26.4599	25.5522	25.28	25.4546	25.4074	4.85059	0.923153
A0A125V4M4	Translation initiation factor IF-2	27.2861	26.549	26.8362	26.2092	27.3245	27.4822	27.3352	27.6067	1.62887	-0.717012
A0A125V4M1	Protease	24.6686	24.4698	24.7032	24.3372	25.3861	25.2353	25.2973	25.2623	3.73247	-0.750521
A0A125V4L7	Regulatory protein	24.7605	24.0378	24.3115	24.0588	25.1853	24.3855	25.3783	25.2947	1.45456	-0.768793
A0A125V4L5	DNA helicase (EC 3.6.4.12)	24.216	23.8752	23.7887	23.5776	25.1785	24.641	24.3198	24.8995	2.12623	-0.895327
A0A125V4L2	Probable cytosol aminopeptidase (EC 3.4.11.1) (Leucine aminopeptidase) (LAP) (EC 3.4.11.10) (Leucyl aminopeptidase)	23.7105	23.91	23.3711	24.0503	25.6106	24.6061	25.2525	25.479	2.83	-1.47657
A0A125V4L1	MarR family transcriptional regulator	24.6946	23.9356	24.2397	22.7767	26.2774	25.6697	25.3543	24.6359	1.59187	-1.5727
A0A125V4K8	Peptidase	23.9874	24.2105	23.8247	23.3361	23.6432	23.0596	23.4282	23.2466	1.16307	0.495289
A0A125V4K7	Ion-translocating oxidoreductase complex subunit C (EC 7.-.-.-) (Rnf electron transport complex subunit C)	30.2671	30.282	30.1854	30.1575	29.6427	29.1962	29.4412	29.5414	3.58218	0.767623
A0A125V4K5	Phenylalanine--tRNA ligase beta subunit (EC 6.1.1.20) (Phenylalanyl-tRNA synthetase beta subunit) (PheRS)	27.9996	28.0417	28.0994	28.0035	27.5523	27.7024	27.563	27.5762	4.34167	0.43755
A0A125V4K4	Aspartokinase (EC 2.7.2.4)	25.5317	25.6452	25.4952	25.6518	25.8087	25.7907	25.5731	25.8765	1.25018	-0.181287
A0A125V4K1	Tyrosine recombinase	23.4035	23.4722	23.6592	22.9874	23.7364	22.2141	24.1885	23.8497	0.0922491	-0.116606
A0A125V4K0	tRNA 2-selenouridine synthase	28.2442	27.9653	28.2518	27.5035	26.9138	28.0068	27.5935	27.6291	0.78467	0.455404
A0A125V4J6	Ribosome-binding factor A	25.2995	25.5479	25.6176	25.6504	25.1285	25.2522	24.8474	25.0011	2.15311	0.471575
A0A125V4J3	NifU-like protein	28.0852	28.4921	28.3461	28.7456	27.856	27.6299	27.9299	27.7829	2.17601	0.617585
A0A125V4J1	tRNA-specific 2-thiouridylase MnmA (EC 2.8.1.13)	24.4139	23.3534	23.798	23.582	24.8998	24.5922	24.7655	24.8123	2.21594	-0.980597
A0A125V4J0	Riboflavin biosynthesis protein [Includes: Riboflavin kinase (EC 2.7.1.26) (Flavokinase); FMN adenylyltransferase (EC 2.7.7.2) (FAD pyrophosphorylase) (FAD synthase)]	22.6102	22.5696	22.653	22.6197	22.4745	22.6353	22.6915	22.4844	0.307988	0.0416999
A0A125V4I8	UDP-glucose--hexose-1-phosphate uridylyltransferase (EC 2.7.7.12)	23.4136	20.4748	20.5548	21.2106	21.6723	21.8465	21.1571	20.8979	0.00931242	0.0199957
A0A125V4I3	NAD-dependent protein deacetylase (EC 2.3.1.286) (Regulatory protein SIR2 homolog)	25.6863	25.5043	25.3615	25.3687	26.4735	26.3069	26.3032	25.6864	2.02851	-0.712333
A0A125V4I1	Ribosome maturation factor RimP	26.4684	26.5722	26.0338	26.0401	25.2257	25.5449	25.8567	25.6481	1.98567	0.709753
A0A125V4H3	Mannosyl-glycoprotein endo-beta-N-acetylglucosamidase	27.1019	27.1822	27.0661	28.0182	27.7251	27.7083	27.6634	27.7668	0.818929	-0.37381
A0A125V4H0	Vitamin B12-dependent ribonucleotide reductase (EC 1.17.4.1)	27.0924	26.9865	27.1052	26.8109	26.7489	27.107	27.1444	27.0875	0.0727227	-0.0231948
A0A125V4G9	DegV family protein	24.5533	23.8361	24.0738	23.6533	25.4119	24.589	25.4112	25.5281	2.21367	-1.20597
A0A125V4G6	Ferric uptake regulation protein	25.7594	25.9754	25.5689	26.393	27.0148	26.1474	27.1695	26.6014	1.50326	-0.809118
A0A125V4G4	UPF0291 protein CDIF1296T_01170	24.5195	24.5422	25.2126	24.8339	24.1622	23.9326	24.0928	23.9942	2.298	0.731588
A0A125V4G3	Phosphate acyltransferase (EC 2.3.1.274) (Acyl-ACP phosphotransacylase) (Acyl-[acyl-carrier-protein]--phosphate acyltransferase) (Phosphate-acyl-ACP acyltransferase)	25.9997	26.2044	26.2679	26.0157	25.643	25.7402	25.7085	25.7663	2.87238	0.407431
A0A125V4G2	Signal recognition particle receptor FtsY (SRP receptor)	25.1572	25.5897	24.7395	25.2559	24.4564	24.8352	25.0215	25.3694	0.462016	0.264921
A0A125V4G0	Alanine--tRNA ligase (EC 6.1.1.7) (Alanyl-tRNA synthetase) (AlaRS)	27.3247	27.4356	27.501	27.4029	27.4357	27.3657	27.3518	27.2095	0.593225	0.0754023
A0A125V4F9	DNA topoisomerase 1 (EC 5.6.2.1) (DNA topoisomerase I)	22.2127	21.9284	22.2357	21.3732	22.7419	22.1116	22.7661	22.4807	1.23347	-0.587564
A0A125V4F6	Putative pre-16S rRNA nuclease (EC 3.1.-.-)	24.0416	23.606	24.6489	23.5247	23.1414	21.7985	23.6779	22.5205	1.29678	1.17073
A0A125V4F4	GntR family transcriptional regulator	23.7922	23.6976	24.5217	24.2985	22.9409	23.3215	22.7642	23.5001	1.9596	0.945815
A0A125V4F3	YlxR domain-containing protein	23.0253	23.4352	23.513	23.665	24.1316	24.5291	24.5709	24.9153	2.75747	-1.12706
A0A125V4E8	GTP-sensing transcriptional pleiotropic repressor CodY	27.9598	27.923	27.9768	27.7689	27.9757	28.2038	27.9012	27.9873	0.654686	-0.109889
A0A125V4E7	Butyryl-CoA dehydrogenase (EC 1.3.8.1)	30.1765	30.4428	30.2836	30.3944	31.1945	31.2697	31.2594	31.2598	5.23638	-0.921522
A0A125V4E2	Radical SAM-linked protein	25.7459	25.6287	25.8957	25.4123	26.3029	25.851	26.2914	26.2513	1.83075	-0.503508
A0A125V4E1	ADP-ribose pyrophosphatase (EC 3.6.1.13)	23.6957	23.8412	23.84	23.7087	23.8542	23.8705	23.8361	23.6291	0.142774	-0.0260592
A0A125V4E0	Ribonuclease HII (RNase HII) (EC 3.1.26.4)	24.8348	23.4685	24.0855	23.1322	24.4769	24.2032	24.9433	24.8926	0.919398	-0.748759
A0A125V4D9	50S ribosomal protein L19	28.9296	28.9663	29.0627	28.8596	28.5244	28.1859	27.724	27.5745	2.29358	0.952317
A0A125V4D6	UPF0109 protein CDIF1296T_01320	25.8025	25.9763	25.6614	26.2895	25.3103	25.3453	25.7421	25.6741	1.25496	0.414464
A0A125V4D5	Acetyltransferase	24.492	24.4182	25.1896	24.175	25.355	25.4608	25.5507	25.761	2.20289	-0.963215
A0A125V4D2	Ribonuclease J (RNase J) (EC 3.1.-.-)	26.1904	26.2971	26.2623	26.1175	26.3905	26.0191	26.009	26.2876	0.147484	0.0402927
A0A125V4D1	Signal recognition particle protein (Fifty-four homolog)	25.9568	26.3951	26.0271	26.3278	25.494	25.3663	25.881	25.4779	2.13841	0.621905
A0A125V4C6	Ribonuclease 3 (EC 3.1.26.3) (Ribonuclease III) (RNase III)	25.6236	24.6617	24.7111	25.0387	25.3507	25.4889	25.5834	25.9653	1.2045	-0.588317
A0A125V4C5	Transcription antitermination protein NusB (Antitermination factor NusB)	25.999	25.44	26.0809	25.7729	24.8186	24.8022	24.4573	24.2896	3.14409	1.23127
A0A125V4C4	Alkaline shock protein	28.1211	28.2062	27.1049	28.2186	27.7614	27.8447	27.6012	27.4402	0.385082	0.250832
A0A125V4C1	Cysteine desulfurase IscS (EC 2.8.1.7)	29.2079	29.161	29.149	28.97	29.0247	29.0811	28.7302	28.952	0.962965	0.174993
A0A125V4B9	Purine nucleoside phosphorylase (EC 2.4.2.1) (Inosine-guanosine phosphorylase)	26.6707	26.2769	26.5348	25.9955	26.55	26.1233	26.658	26.6711	0.275553	-0.13112
A0A125V4B8	Acetyltransferase	26.7446	26.1728	26.7915	27.18	27.6075	27.6974	27.6792	28.0421	2.39346	-1.0343
A0A125V4B7	Fructose-1,6-bisphosphatase class 3 (FBPase class 3) (EC 3.1.3.11) (D-fructose-1,6-bisphosphate 1-phosphohydrolase class 3)	21.3536	21.4351	21.6655	21.8409	24.024	22.3506	24.2085	24.0798	2.43708	-2.09195
A0A125V4B5	Elongation factor P (EF-P)	28.5856	28.5277	28.5576	28.5381	28.1746	27.9829	27.9168	27.9329	3.99851	0.550423
A0A125V4B4	Spermidine/putrescine import ATP-binding protein PotA (EC 7.6.2.11)	25.0523	24.7673	25.5441	25.6857	24.5637	24.5541	24.6791	24.9449	1.32311	0.576947
A0A125V4B2	Ion-translocating oxidoreductase complex subunit G (EC 7.-.-.-) (Rnf electron transport complex subunit G)	25.707	24.8918	25.15	25.2593	25.9404	25.1829	25.922	26.3462	1.04179	-0.595865
A0A125V4B1	tRNA 5-hydroxyuridine methyltransferase (EC 2.1.1.-) (ho5U methyltransferase)	25.237	25.6455	25.0274	24.7259	22.1597	23.3364	23.9607	24.2093	1.89687	1.74248
A0A125V4B0	Stage 0 sporulation protein A homolog	27.5581	27.6644	27.4888	27.8548	27.0563	27.1437	27.2839	27.2122	2.61352	0.467508
A0A125V4A8	Malonyl CoA-acyl carrier protein transacylase (EC 2.3.1.39)	26.2636	26.1334	26.299	25.9425	26.6649	26.4971	26.8234	26.9736	2.36214	-0.580099
A0A125V4A7	Trans-2-enoyl-ACP reductase	27.1758	27.7904	27.4835	27.7046	26.8527	26.6752	26.9845	26.9196	2.37042	0.680619
A0A125V4A1	Glycosyltransferase	26.049	24.9472	25.0529	23.6866	23.7987	23.4162	23.5152	23.3713	1.53686	1.40856
A0A125V498	Electron transfer flavoprotein subunit alpha	24.1276	24.7007	25.0022	24.3658	20.388	21.8755	21.6091	21.8241	3.63997	3.1249
A0A125V497	Electron transfer flavoprotein subunit beta	25.4952	24.7332	25.4563	24.7742	22.0185	21.8145	21.3341	22.3061	4.49819	3.24644
A0A125V494	Pyrophosphokinase	20.3968	19.8306	20.2356	20.3312	19.8441	19.2792	19.5095	19.4609	2.09603	0.67514
A0A125V488	1-deoxy-D-xylulose-5-phosphate synthase (EC 2.2.1.7) (1-deoxyxylulose-5-phosphate synthase) (DXP synthase) (DXPS)	25.3561	24.5156	24.7658	24.5887	24.7641	24.9441	24.5852	25.062	0.0522669	-0.0323253
A0A125V485	50S ribosomal protein L21	30.1499	29.7482	30.0186	29.9682	29.7394	29.883	29.6384	29.6505	1.28102	0.243389
A0A125V484	Thioesterase	25.0917	25.7564	24.9476	25.4788	25.1133	25.2075	25.2551	24.9516	0.423535	0.186743
A0A125V483	PTS system transporter subunit IIB	24.6105	25.311	24.5853	25.2568	24.6491	25.1539	25.4328	25.3286	0.321813	-0.200175
A0A125V482	Putative HD superfamily hydrolase	24.356	23.189	23.6319	22.9004	25.0291	24.0854	24.6183	24.9482	1.62471	-1.15093
A0A125V481	Geranyltranstransferase (EC 2.5.1.10)	25.208	25.2319	25.0512	25.3791	25.0653	25.397	24.8561	24.789	0.589973	0.190715
A0A125V480	3-oxoacyl-[acyl-carrier-protein] reductase (EC 1.1.1.100)	27.4889	27.6697	27.3542	27.4125	26.7859	26.8592	26.9853	27.0403	3.11815	0.563637
A0A125V478	3-oxoacyl-[acyl-carrier-protein] synthase 2 (EC 2.3.1.179)	26.4665	26.2146	25.9928	26.1466	27.2681	27.251	26.9124	27.0844	3.4249	-0.923823
A0A125V474	Putative tRNA (cytidine(34)-2'-O)-methyltransferase (EC 2.1.1.207) (tRNA (cytidine/uridine-2'-O-)-methyltransferase)	26.4834	27.2966	26.0008	26.9404	25.9712	25.5115	25.9203	25.9463	1.50403	0.842978
A0A125V470	FAD/FMN-containing dehydrogenase	24.2895	22.6403	24.9331	22.7434	22.0559	21.4743	22.3572	21.6568	1.57785	1.76552
A0A125V467	Acetate kinase (EC 2.7.2.1) (Acetokinase)	30.6874	31.4467	31.1013	31.483	30.5159	30.3885	30.4336	30.503	2.0641	0.719347
A0A125V463	Ion-translocating oxidoreductase complex subunit B (EC 7.-.-.-) (Rnf electron transport complex subunit B)	27.5196	28.1231	27.4731	27.8074	27.451	27.3093	27.0957	27.0214	1.53357	0.511453
A0A125V460	50S ribosomal protein L27	29.762	29.4468	29.4302	29.5464	28.9121	29.2501	29.1326	29.7085	0.79549	0.295543
A0A125V457	RNA-binding protein	25.3655	25.0168	25.3576	25.0585	24.9805	24.5446	24.2204	24.2372	1.89103	0.703952
A0A125V456	Zn-finger-like nucleic acid binding protein	23.0413	23.391	22.9307	23.2042	23.8631	23.7017	24.4481	24.1291	2.46124	-0.893692
A0A125V455	Electron transfer flavoprotein subunit alpha	30.0962	30.1416	30.0287	29.9776	30.9151	31.2048	31.1645	30.9492	4.7231	-0.997395
A0A125V454	Heavy-metal binding protein	22.5113	25.2918	23.3615	25.3757	23.3099	21.7972	22.1964	21.4748	1.25662	1.94047
A0A125V450	Alpha-amylase	23.1221	22.2288	22.543	22.0478	21.4978	23.0419	23.8609	23.3339	0.343126	-0.448178
A0A125V449	Solute-binding lipoprotein	24.6278	24.7389	24.9329	25.0132	24.6633	24.1304	24.1192	24.3758	1.75888	0.506051
A0A125V446	Methylglyoxal synthase (MGS) (EC 4.2.3.3)	24.6375	24.4889	24.7976	24.8661	24.489	24.009	23.9502	24.1285	2.02406	0.553338
A0A125V443	3-oxoacyl-[acyl-carrier-protein] synthase 3 (EC 2.3.1.180) (3-oxoacyl-[acyl-carrier-protein] synthase III) (Beta-ketoacyl-ACP synthase III) (KAS III)	24.5599	24.7596	25.5347	25.0764	25.8503	25.9103	25.6952	25.9285	2.11883	-0.863429
A0A125V442	Peptidase T (EC 3.4.11.4) (Aminotripeptidase) (Tripeptidase) (Tripeptide aminopeptidase)	27.5879	27.7507	27.7455	27.7759	28.2358	28.2778	28.2964	28.323	4.73077	-0.568255
A0A125V439	Radical SAM superfamily protein	25.2343	25.2117	25.2161	25.1286	25.3408	25.3694	25.5174	25.0699	0.627688	-0.126691
A0A125V438	Cell shape-determining protein MreB	28.8737	28.9388	28.9867	28.7557	28.1406	28.0035	28.1685	28.0094	4.74082	0.808217
A0A125V436	Peptidase	24.852	25.1122	25.1108	25.2594	23.9087	23.9085	23.385	23.7287	3.98435	1.3509
A0A125V431	Uncharacterized protein	22.0843	21.6936	21.8986	21.7707	20.1084	19.4668	19.0294	19.1785	4.11743	2.41604
A0A125V430	Cell wall hydrolase	23.748	24.1084	23.8866	24.1085	23.3632	23.8991	23.9941	23.9156	0.448931	0.169858
A0A125V423	Penicillin-binding protein	24.308	24.4274	23.9129	23.5053	24.2474	23.8639	24.5562	24.1891	0.290325	-0.175768
A0A125V421	Oligopeptide ABC transporter substrate-binding protein	26.4142	26.5779	26.3818	26.4142	26.2098	26.4752	26.4862	26.6915	0.0612064	-0.0186901
A0A125V416	Cell shape-determining protein MreC (Cell shape protein MreC)	23.9983	24.9231	24.3773	24.314	23.7008	24.003	23.9416	23.5393	1.48132	0.606959
A0A125V413	Ion-translocating oxidoreductase complex subunit D (EC 7.-.-.-) (Rnf electron transport complex subunit D)	23.3846	23.582	23.6577	23.2826	22.3104	23.078	22.9409	22.801	1.98878	0.694156
A0A125V410	Cell division inhibitor MinD (Septum site-determining protein MinD)	25.8074	25.2525	25.546	25.0984	26.0352	25.8831	26.305	26.1226	1.97633	-0.660422
A0A125V408	Acetyl-CoA acetyltransferase	29.4399	29.6853	29.5996	29.5287	30.535	30.4553	30.6491	30.4848	5.14727	-0.967664
A0A125V405	3-hydroxybutyryl-CoA dehydrogenase (EC 1.1.1.157)	30.1965	30.0158	29.8705	29.9512	31.3776	31.3266	31.3859	31.4132	5.87269	-1.3673
A0A125V402	DNA polymerase I (EC 2.7.7.7)	24.989	24.9162	24.983	25.1893	24.4784	24.6691	24.8431	24.9299	1.32847	0.289249
A0A125V401	LysR family transcriptional regulator	23.5404	23.303	23.2284	21.6293	24.1618	24.3248	24.407	23.9268	1.53255	-1.27986
A0A125V3Z7	NAD kinase (EC 2.7.1.23) (ATP-dependent NAD kinase)	24.4298	24.1466	24.4003	24.2389	24.7611	25.2444	25.1062	24.4797	1.73516	-0.593931
A0A125V3Z6	Rubrerythrin	28.691	28.94	28.8591	28.9736	28.8209	29.1607	28.9411	29.0192	0.592459	-0.119554
A0A125V3Z4	Phosphoesterase (EC 3.1.4.-)	26.0071	26.6223	26.481	27.1218	27.1562	27.3768	27.1022	27.308	1.53252	-0.677776
A0A125V3Z3	Glycerol dehydratase	25.1869	24.5253	25.3622	24.3729	23.5722	23.5885	23.9299	23.1982	2.39657	1.28962
A0A125V3Z0	Histidinol-phosphatase (HolPase) (EC 3.1.3.15)	22.8687	22.6208	23.1169	22.9595	22.5926	22.7273	22.6915	22.7754	0.888731	0.194767
A0A125V3X5	UPF0371 protein CDIF1296T_01064	26.7019	26.4744	26.7609	26.4573	26.436	26.4251	26.4373	26.6188	0.627348	0.119301
A0A125V3X4	M18 family aminopeptidase (EC 3.4.11.-)	25.8307	26.5366	26.5072	26.8777	25.6607	26.0203	25.7099	25.8901	1.41168	0.617811
A0A125V3X2	ABC transporter ATP-binding/permease	24.3101	24.3727	24.9519	24.6093	24.3358	24.3259	24.8487	24.1964	0.270585	0.134269
A0A125V3W8	ABC transporter ATP-binding protein	22.5963	22.5881	22.596	22.5306	22.8902	22.8352	23.0357	23.2052	2.57019	-0.413803
A0A125V3V6	Electron transfer flavoprotein subunit beta	28.9437	28.9132	28.8302	29.0667	29.6418	29.9392	29.9364	29.8671	4.38444	-0.907646
A0A125V3V2	Nucleic acid-binding protein	23.9223	23.0276	23.9552	23.1929	23.8757	23.3541	23.6976	24.0454	0.328454	-0.218711
A0A125V3V0	LacI family transcriptional regulator	25.205	24.9534	24.973	25.1664	25.7133	25.2698	25.3117	25.3578	1.51198	-0.338741
A0A125V3U9	Subunit of oxygen-sensitive 2-hydroxyisocaproyl-CoA dehydratase	30.1776	30.2793	30.2126	30.2827	30.2185	30.2188	30.2876	30.3464	0.312354	-0.0297585
A0A125V3U7	Regulatory protein	24.9141	24.3716	24.8885	24.8365	25.1948	25.0977	25.2866	25.435	1.84549	-0.500857
A0A125V3U6	ABC transporter substrate-binding protein	24.1501	26.096	24.5157	24.6729	24.416	24.0827	24.0772	24.1918	0.755997	0.666754
A0A125V3U4	Periplasmic molybdate-binding protein/domain protein	22.4438	22.9801	22.1842	22.3544	23.6215	23.2444	22.9563	22.7596	1.37683	-0.654817
A0A125V3T9	3-hydroxybutyryl-CoA dehydratase (EC 4.2.1.55)	27.5811	27.5211	27.6733	27.4807	28.5785	28.7086	28.6844	28.7562	5.97818	-1.11786
A0A125V3T7;A0A125V434	N-acetylmuramoyl-L-alanine amidase	25.169	25.0211	25.0708	24.987	24.8853	24.8885	25.2011	25.2096	0.055833	0.0158544
A0A125V3S9	Cysteine desulfurase (EC 2.8.1.7)	25.5855	25.1774	25.4949	25.5574	25.254	25.5763	25.5411	25.8845	0.287455	-0.110159
A0A125V3S7	Guanosine 3',5'-bis-pyrophosphate (PpGpp) synthesis/degradation protein	22.891	22.8873	23.1689	23.1665	23.1811	21.5319	22.0219	21.6859	1.28513	0.923217
A0A125V3S6	Cell surface protein	23.3218	24.3614	23.818	25.9023	24.507	24.0819	24.2136	24.463	0.0206645	0.034513
A0A125V3S4	Glycine betaine/carnitine/choline ABC transporter substrate-binding protein	25.337	25.4907	25.3423	25.246	26.201	26.5979	26.472	26.6653	4.20864	-1.13007
A0A125V3S2	Glycine betaine/carnitine/choline ABC transporter ATP-binding protein	25.5293	25.6811	25.5696	25.3401	26.6415	26.9595	26.6153	26.9041	4.47896	-1.25006
A0A125V3R6	Polyamine aminopropyltransferase (Putrescine aminopropyltransferase) (PAPT) (Spermidine synthase) (SPDS) (SPDSY) (EC 2.5.1.16)	24.6901	24.292	24.3425	24.1574	23.8179	24.0444	24.2973	24.2975	0.78402	0.256238
A0A125V3R5	Reductase	24.9848	25.1591	24.9888	25.1272	25.5226	25.2975	25.4516	25.4773	2.84817	-0.372269
A0A125V3Q9	Iron-sulfur protein	22.5031	22.7251	22.7991	19.9022	23.393	22.9642	23.2441	23.5891	0.947565	-1.31521
A0A125V3Q8	Desulfoferrodoxin (EC 1.15.1.2) (Superoxide reductase)	26.4727	27.0378	26.5188	26.6702	26.7595	26.7813	26.6043	26.9888	0.303046	-0.108602
A0A125V3Q6	Spermidine/putrescine ABC transporter substrate-binding protein	24.0231	23.7845	23.8132	23.9271	24.1382	23.5804	24.0154	23.7624	0.0323842	0.0128627
A0A125V3Q4	Fumarate hydratase (EC 4.2.1.2)	25.457	25.1746	25.4795	25.4418	25.9663	25.7575	26.1267	26.0346	2.81472	-0.583063
A0A125V3Q2	Bifunctional protein FolD [Includes: Methylenetetrahydrofolate dehydrogenase (EC 1.5.1.5); Methenyltetrahydrofolate cyclohydrolase (EC 3.5.4.9)]	25.6606	25.3851	25.3988	25.1417	27.0151	26.2177	27.1028	26.7778	3.06351	-1.38182
A0A125V3P9	SPFH domain/Band 7 family protein	27.2038	27.024	27.1833	27.1403	27.8053	27.5287	27.6618	27.8003	3.46562	-0.561191
A0A125V3P7	Membrane protease activity regulatory membrane protein	21.4288	20.2238	20.221	20.2056	19.7041	22.3303	19.8564	20.0423	0.0179657	0.0365319
A0A125V3P6	Probable transcriptional regulatory protein CDIF1296T_00964	28.5076	28.6455	28.2314	28.5906	28.3586	28.1993	28.6313	28.149	0.514435	0.159193
A0A125V3P5	NAD-dependent malic enzyme (EC 1.1.1.38)	25.9508	26.0675	26.0052	26.0905	26.0159	25.8803	26.082	26.1472	0.0149032	-0.00287342
A0A125V3N7	ABC transporter ATP-binding protein	24.2843	25.0256	25.3102	25.1462	25.9151	25.7459	25.161	25.8017	1.34865	-0.714343
A0A125V3N5	Aminotransferase (EC 2.6.1.45)	24.2572	25.4577	26.2225	25.6076	24.0607	25.6921	24.439	24.3272	0.663667	0.756503
A0A125V3N3	Cold shock protein	24.6669	25.6186	24.6702	25.0864	22.5962	22.8291	21.0784	20.9437	2.93731	3.14865
A0A125V3M8	SpoOJ/ParA/ParB/repB family protein	23.7513	23.5658	23.7561	23.7989	24.9195	24.479	21.6347	25.1857	0.157324	-0.336681
A0A125V3M4	Glycogen synthase (EC 2.4.1.21) (Starch [bacterial glycogen] synthase)	23.6733	23.0382	23.0073	22.8372	23.8587	23.3917	24.5773	24.0379	1.4507	-0.8274
A0A125V3M3	Protease	22.9778	21.6991	22.6337	21.4089	23.9992	23.0023	23.9762	23.4158	1.7297	-1.41852
A0A125V3M2	Glucose-1-phosphate adenylyltransferase (EC 2.7.7.27) (ADP-glucose pyrophosphorylase) (ADPGlc PPase) (ADP-glucose synthase)	24.8097	24.3241	23.0445	23.4863	24.5469	24.5064	24.508	25.4997	0.922168	-0.84913
A0A125V3L9	Aminobenzoyl-glutamate utilization protein	25.4434	25.4945	25.4411	25.2763	25.3832	25.1599	25.3944	24.9853	0.842514	0.183123
A0A125V3L7	Alpha-1,4 glucan phosphorylase (EC 2.4.1.1)	20.8237	29.4827	29.2904	29.408	29.4105	29.3698	29.8829	28.8583	0.442614	-2.12918
A0A125V3L5	Uncharacterized protein	23.0642	23.332	23.1325	23.5393	23.5844	23.3352	22.9909	23.1071	0.025411	0.0125871
A0A125V3L4	30S ribosomal protein S1	27.8506	26.5622	27.2605	26.7739	29.0542	28.6091	28.8138	28.8373	2.90489	-1.71682
A0A125V3K8	NifU domain-containing protein	23.9912	24.9973	25.4344	25.37	24.9116	24.7542	24.9909	24.7429	0.107108	0.0982995
A0A125V3K6	GntR family transcriptional regulator	24.0246	23.5859	24.5325	23.7551	24.9979	23.6901	25.243	25.01	0.949812	-0.760733
A0A125V3K4	Hydrolase	26.4722	25.8363	26.0971	25.3737	27.0237	27.0158	27.1248	27.2474	2.5604	-1.15814
A0A125V3K2	Macro domain-containing protein	26.3939	26.3993	26.394	25.8433	26.9274	26.7028	26.6664	26.3962	1.2513	-0.415562
A0A125V3J3	RNA polymerase sigma factor for flagellar operon	22.0959	22.1551	22.0124	21.3099	23.0865	23.0376	23.2664	23.1323	3.0547	-1.23734
A0A125V3J2	5-aminoimidazole-4-carboxamide ribonucleotide transformylase (EC 2.1.2.3)	29.251	28.9606	28.9937	28.7682	29.6747	29.7658	29.573	29.6143	3.07613	-0.66357
A0A125V3I2	Cell surface protein	22.7541	20.6567	22.2322	21.6601	24.1966	22.9303	23.9998	23.7533	1.93622	-1.89423
A0A125V3H8	Bifunctional NAD(P)H-hydrate repair enzyme (Nicotinamide nucleotide repair protein) [Includes: ADP-dependent (S)-NAD(P)H-hydrate dehydratase (EC 4.2.1.136) (ADP-dependent NAD(P)HX dehydratase); NAD(P)H-hydrate epimerase (EC 5.1.99.6)]	23.8607	23.7371	24.3104	23.648	23.6083	23.478	24.1905	23.9387	0.148846	0.0851688
A0A125V3H7	Uncharacterized protein	24.9783	26.9447	26.2863	27.0291	21.9121	24.2554	24.2215	20.9994	1.96551	3.46252
A0A125V3H6	Uncharacterized protein	27.6365	27.6373	27.2919	27.6817	28.4885	28.3797	28.2715	28.3484	3.69452	-0.81018
A0A125V3H5	Aconitate hydratase A (EC 4.2.1.3) (Iron-responsive protein-like) (RNA-binding protein)	24.4246	24.0626	25.6302	25.446	23.1442	22.2319	22.5899	23.1842	2.48362	2.10329
A0A125V3H1	Isocitrate/3-isopropylmalate dehydrogenase	25.4137	25.0392	25.1911	25.3638	23.9745	23.8718	23.9869	23.7274	4.90144	1.36177
A0A125V3G8	Molybdenum ABC transporter substrate-binding protein	24.538	25.0645	24.2171	24.4681	25.098	21.0552	24.6035	25.1822	0.23749	0.587188
A0A125V3G4	TPR domain-containing protein	23.3033	23.0994	23.6413	22.7745	24.1762	23.2362	23.6251	24.098	1.054	-0.579258
A0A125V3G2	Flavodoxin	26.947	27.0455	27.1243	27.215	26.5343	26.5916	26.6777	26.9728	1.86206	0.388844
A0A125V3F6	Universal stress protein	28.4717	28.4501	28.3033	28.2734	28.2914	28.5001	28.2291	27.8935	0.491666	0.146126
A0A125V3F5	GTPase HflX (GTP-binding protein HflX)	24.8707	25.4411	24.1601	26.0254	23.5767	23.2267	23.2981	23.3221	2.32031	1.76842
A0A125V3F1	Acetyltransferase	25.8575	26.0334	26.4186	26.0818	26.6323	26.4781	26.6886	26.9415	2.08238	-0.587267
A0A125V3E8	Uncharacterized protein	27.1045	26.7366	25.6109	26.6808	24.7081	27.4657	25.9865	25.7579	0.36763	0.553668
A0A125V3D8	Phosphoribosylamine--glycine ligase (EC 6.3.4.13) (GARS) (Glycinamide ribonucleotide synthetase) (Phosphoribosylglycinamide synthetase)	25.1067	24.6114	25.0826	24.1032	26.0043	25.5903	25.895	25.9289	2.36283	-1.12865
A0A125V3D2	50S ribosomal protein L35	21.4658	22.4731	22.1004	22.8384	22.3847	23.1876	22.4789	22.9369	0.741054	-0.527586
A0A125V3D1	Peptidase M20 domain-containing protein 2	26.3304	25.3065	25.4871	25.0011	25.9567	25.4262	25.2274	24.6878	0.213019	0.206776
A0A125V3C9	Oxidative stress protein	26.8875	26.9239	26.9897	26.7137	26.7626	26.8854	27.0396	26.5773	0.219115	0.0624824
A0A125V3C6	DD-transpeptidase (EC 2.4.1.129) (EC 3.4.16.4) (Penicillin-binding protein 1A) (Penicillin-insensitive transglycosylase) (Penicillin-sensitive transpeptidase) (Peptidoglycan TGase)	25.0618	24.2623	24.1518	24.1534	25.3642	25.7446	25.5261	26.1209	2.46813	-1.28163
A0A125V3C5	Electron transfer flavoprotein subunit beta	27.4348	27.5489	26.0316	27.6757	27.4418	27.9316	27.7097	27.3295	0.480509	-0.430386
A0A125V3C0	Pyruvate formate-lyase-activating enzyme (EC 1.97.1.4)	25.9649	25.9964	26.2093	26.3366	25.9192	25.7235	25.4712	26.1951	0.850021	0.299563
A0A125V3B2	NH(3)-dependent NAD(+) synthetase (EC 6.3.1.5)	28.437	28.4972	28.3624	28.0861	28.2532	28.0386	28.0652	28.0872	1.2018	0.234595
A0A125V3B0	Formate acetyltransferase (EC 2.3.1.54) (Pyruvate formate-lyase)	31.2175	30.9302	31.1196	30.713	31.6595	31.6809	31.485	31.5114	2.53343	-0.589116
A0A125V3A7	Carbon monoxide dehydrogenase accessory protein	26.8876	28.0703	27.9068	27.6284	28.0533	27.5665	27.657	27.7744	0.194712	-0.139486
A0A125V3A6	Uncharacterized protein	25.8355	26.0457	25.5439	25.9498	26.4163	26.0019	26.2978	26.3361	1.59913	-0.419326
A0A125V3A3	ATP-dependent RNA helicase	24.7069	24.1742	24.7706	23.8872	24.0754	23.7401	24.5018	24.2468	0.402972	0.243712
A0A125V3A0	NADP-dependent glyceraldehyde-3-phosphate dehydrogenase (EC 1.2.1.9)	26.6005	26.7366	26.64	26.5601	25.6148	25.3536	25.7223	25.3886	4.593	1.11447
A0A125V397	Carbon monoxide dehydrogenase/acetyl-CoA synthase complex, nickel-inserting subunit	21.092	20.4724	21.2971	20.2629	21.7166	21.691	23.8986	21.4489	1.18826	-1.40769
A0A125V394	Amino acid ABC transporter ATP-binding protein	22.0645	22.1413	22.0643	22.7542	22.1617	21.2636	22.2333	23.23	0.0266827	0.0339227
A0A125V391	Carbon monoxide dehydrogenase accessory protein	25.367	25.4989	25.342	25.1424	25.5121	25.6249	26.0695	24.9588	0.368124	-0.203767
A0A125V386	Phosphate butyryltransferase (EC 2.3.1.19)	26.6836	26.6237	26.3663	26.5112	26.7159	26.7562	26.6783	26.6074	0.955301	-0.143245
A0A125V376	Aminoacyl-histidine dipeptidase	30.8477	30.8093	30.6736	30.6272	31.0889	31.1019	30.8875	30.8024	1.34847	-0.230693
A0A125V372	Probable tRNA sulfurtransferase (EC 2.8.1.4) (Sulfur carrier protein ThiS sulfurtransferase) (Thiamine biosynthesis protein ThiI) (tRNA 4-thiouridine synthase)	24.0278	24.3204	24.3076	24.8504	22.7679	23.0588	23.5064	23.7432	2.13618	1.10751
A0A125V371	Glycine cleavage system H protein	27.5825	27.3926	27.1513	27.7268	27.5441	27.8066	28.2089	28.0778	1.21888	-0.446006
A0A125V365	Reductase	25.8788	26.2821	26.1874	26.2371	25.5107	25.1003	25.5611	25.5104	2.67386	0.725745
A0A125V361	Methenyltetrahydrofolate cyclohydrolase (EC 3.5.4.9)	25.2132	25.3799	25.081	25.64	24.3513	25.5343	24.4417	25.154	0.723285	0.458202
A0A125V359	Endonuclease MutS2 (EC 3.1.-.-)	24.4775	22.9749	24.4063	22.95	26.5701	26.9142	25.7152	26.8873	2.82729	-2.81956
A0A125V356	Formate--tetrahydrofolate ligase (EC 6.3.4.3) (Formyltetrahydrofolate synthetase) (FHS) (FTHFS)	28.5038	28.8941	28.7959	28.7503	28.9702	29.1238	29.0339	29.1164	1.93614	-0.325036
A0A125V346	Phenylalanine--tRNA ligase alpha subunit (EC 6.1.1.20) (Phenylalanyl-tRNA synthetase alpha subunit) (PheRS)	27.1828	27.2386	27.1822	27.3496	26.6209	26.5028	26.2946	26.4646	4.19324	0.767567
A0A125V345	Arginine--tRNA ligase (EC 6.1.1.19) (Arginyl-tRNA synthetase) (ArgRS)	28.0046	27.7107	27.8037	27.3483	27.629	28.0106	27.8639	27.8129	0.29685	-0.112257
A0A125V338	Dihydrolipoyl dehydrogenase (EC 1.8.1.4)	23.459	23.0846	26.0996	26.0192	21.7587	25.9614	24.9096	26.2203	0.0121049	-0.0468793
A0A125V336	Z ring-associated protein ZapA	23.4473	25.3642	25.6772	24.7436	25.1049	24.1299	24.5088	24.5443	0.171896	0.236084
A0A125V334	Uncharacterized protein	21.6397	23.9996	22.7611	21.6148	22.124	22.022	23.7375	23.125	0.133799	-0.248344
A0A125V326	Phosphohydrolase	27.1683	26.9437	27.1067	26.883	27.0381	26.5316	27.3251	26.9497	0.137131	0.0642948
A0A125V323	Dihydroorotate dehydrogenase (DHOD) (DHODase) (DHOdehase) (EC 1.3.-.-)	24.8469	24.6439	25.0478	24.7507	25.6696	25.3038	25.6585	25.6958	3.01605	-0.759574
A0A125V321	Reductase	25.1965	25.0641	24.9779	24.9783	24.3111	24.1872	24.5417	24.8898	1.89867	0.571747
A0A125V314	GTP cyclohydrolase 1 type 2 homolog	26.4912	26.5481	26.4338	26.3104	25.4439	25.5984	25.6853	25.5123	4.7213	0.885891
A0A125V303	50S ribosomal protein L20	29.639	29.9582	29.711	29.8093	29.9287	29.9428	29.5022	29.327	0.251017	0.104211
A0A125V302	Translation initiation factor IF-3	26.9828	27.7783	27.3417	27.9223	26.5812	26.3372	26.2715	26.3786	2.59997	1.11416
A0A125V2Z8	Aldo/keto reductase	26.0341	25.6563	25.9269	25.5854	25.9687	25.604	25.9749	26.2115	0.365374	-0.139122
A0A125V2Y8	Spore peptidoglycan hydrolase	24.2619	25.0633	25.1134	24.9273	25.0277	24.934	25.1264	25.9348	0.657136	-0.414259
A0A125V2X8	GntR family transcriptional regulator	24.5044	24.7244	24.9782	24.8931	23.9275	24.0878	23.6938	24.3092	2.4432	0.770425
A0A125V2X1	Electron transfer flavoprotein subunit alpha	32.1938	32.1744	32.0422	32.2568	32.3202	32.04	32.2325	31.9159	0.148149	0.0396614
A0A125V2V1	Phosphoglucosamine mutase (EC 5.4.2.10)	27.7815	27.9904	28.0161	27.7823	27.4573	27.2053	27.651	27.4839	2.12457	0.443196
A0A125V2U9	SAM dependent methyltransferase	22.7811	21.0159	21.6057	20.7458	24.2061	24.5189	24.5109	23.6321	2.77349	-2.67986
A0A125V2U4	Threonine--tRNA ligase (EC 6.1.1.3) (Threonyl-tRNA synthetase) (ThrRS)	28.8771	28.6708	28.7657	28.7126	29.768	29.6278	29.4328	29.6758	4.33445	-0.869565
A0A125V2T2	DNA helicase (EC 3.6.4.12)	23.5078	21.5255	23.4359	22.0533	25.4983	24.8709	25.3774	24.7692	2.48553	-2.49832
A0A125V2S4	50S ribosomal protein L17	28.9401	27.84	28.4248	28.5386	30.3441	29.8398	30.4445	30.2797	3.30356	-1.79117
A0A125V2R7	Uncharacterized protein	21.6433	21.5583	21.3757	22.2792	22.5847	22.7177	22.4272	22.7771	2.30233	-0.912544
A0A125V2R4	Uncharacterized protein	20.4303	20.2948	17.6931	18.3908	23.5678	23.5912	23.0799	23.3596	3.02852	-4.19733
A0A125V2Q8	Uncharacterized protein	20.5624	20.2235	20.9724	18.9013	28.989	28.2979	28.3025	28.3294	5.62868	-8.31479
A0A125V2Q5	Signal peptidase I (EC 3.4.21.89)	25.6085	25.7483	26.0496	25.7548	24.8643	25.0282	25.438	24.7105	2.28587	0.780058
A0A125V2P8	Outer membrane lipoprotein	22.0908	22.1866	22.6952	22.0582	22.1007	21.867	22.3626	22.0871	0.370462	0.153384
A0A125V2P5	50S ribosomal protein L14	31.0557	30.9017	30.6002	30.4252	29.3176	29.9171	29.8432	29.8608	2.63586	1.01103
A0A125V2P4	Ornithine cyclodeaminase (EC 4.3.1.12)	26.5059	26.6491	26.5672	26.4995	26.7321	26.2054	26.7149	26.1544	0.264834	0.103732
A0A125V2P3	DegV family protein	24.3128	25.8896	26.3889	25.3994	25.1671	25.3615	24.2885	25.4225	0.368085	0.437756
A0A125V2P2	Putative membrane protein	23.1921	23.2428	22.8864	23.5599	23.7366	22.6956	23.5752	24.007	0.393963	-0.283306
A0A125V2N7	Probable endonuclease 4 (EC 3.1.21.2) (Endodeoxyribonuclease IV) (Endonuclease IV)	21.7761	20.7519	21.7917	21.6329	24.6895	22.4758	23.0365	22.9956	1.8113	-1.81121
A0A125V2N3	50S ribosomal protein L3	30.3091	30.3743	30.0679	30.2937	30.0772	30.0619	29.8491	29.7169	1.64919	0.334969
A0A125V2N2	Phosphoribulokinase/uridine kinase	25.1187	24.6475	23.8312	24.3088	23.8518	24.1077	23.3878	23.7775	1.18042	0.695364
A0A125V2N0	Uncharacterized protein	26.4298	25.4435	25.276	24.9697	27.6306	26.8884	27.917	27.9203	2.68229	-2.05932
A0A125V2M9	Fructose-bisphosphate aldolase (EC 4.1.2.13)	31.2617	31.4007	31.3861	31.4796	31.2807	31.2623	31.0294	31.0354	1.49914	0.230039
A0A125V2M3	Lipoprotein	24.972	25.2346	25.483	25.5319	25.7066	26.3543	26.2724	26.2658	2.28647	-0.844391
A0A125V2M2	50S ribosomal protein L10	30.6935	30.6762	30.7651	30.9666	30.2366	30.2281	30.2055	29.9618	3.23491	0.617347
A0A125V2L2	Flavin-dependent thymidylate synthase (FDTS) (EC 2.1.1.148) (FAD-dependent thymidylate synthase) (Thymidylate synthase ThyX) (TS) (TSase)	26.0572	26.7621	26.2595	26.6914	25.5185	25.4143	26.0739	25.6869	1.86335	0.769104
A0A125V2L1	Hemagglutinin/adhesin	26.2391	26.1811	26.0664	25.9352	25.3137	25.6809	25.9406	25.7239	1.62509	0.440647
A0A125V2K5	Peptidase M20 domain-containing protein 2	25.4891	25.5167	25.3116	25.3175	25.1705	24.5998	24.993	24.8239	2.06645	0.511946
A0A125V2K4	Peptidase	24.4203	24.832	24.8237	24.7609	22.946	23.0715	24.015	22.7661	2.65688	1.50957
A0A125V2J7	Uncharacterized protein	23.8639	23.589	23.6605	23.2634	25.5828	24.6794	25.4381	25.3825	3.3978	-1.67651
A0A125V2J2	Serine-type D-Ala-D-Ala carboxypeptidase (EC 3.4.16.4)	20.7383	22.182	21.7916	22.5576	24.8117	23.4833	24.2381	24.1752	2.58607	-2.35967
A0A125V2J0	Transcriptional regulator	25.2869	21.3013	21.4894	21.0162	23.673	23.8763	22.599	23.885	0.543452	-1.23489
A0A125V2I7	Phospholipase, patatin family	24.9338	25.691	25.6203	25.0385	25.6608	25.4743	25.5363	25.5682	0.561215	-0.238985
A0A125V2I1	Phosphoribosylaminoimidazolesuccinocarboxamide synthase (EC 6.3.2.6)	25.9755	26.0184	26.0972	25.6695	27.0341	26.909	26.7821	27.2928	3.5064	-1.06433
A0A125V2H6	Protein-arginine kinase (EC 2.7.14.1)	25.2102	25.1839	25.3915	25.0195	26.1263	26.2511	26.1401	26.0609	4.47337	-0.943333
A0A125V2H3	Isocaprenoyl-CoA:2-hydroxyisocaproate CoA-transferase	31.5616	31.8342	31.8656	31.7941	31.9879	32.0308	31.9474	31.8644	1.33129	-0.193772
A0A125V2G6	MarR family transcriptional regulator	22.8358	22.9538	22.5558	23.1851	22.133	20.8002	23.2423	22.2825	0.722616	0.768155
A0A125V2G4	Nucleoid-associated protein CDIF1296T_00031	26.527	26.8972	27.0053	26.8622	26.8287	26.8375	26.81	26.5918	0.184244	0.0559306
A0A125V2F4	Gas vesicle protein	26.6103	26.2454	26.0178	26.7296	25.4398	25.4525	25.3761	25.4606	2.96375	0.968543
A0A125V2E2	Glyoxalase-like domain protein	25.0179	24.1515	23.7245	24.6302	25.45	24.6659	25.7922	25.2802	1.32891	-0.916058
A0A125V2D7	tRNA (Uracil-5-)-methyltransferase	24.3653	24.196	21.5134	24.1493	23.7573	24.6081	21.6165	24.5827	0.0298391	-0.0851269
A0A125V2D0	Uncharacterized protein	22.5718	21.3365	21.5905	21.2617	22.5729	22.0781	23.6594	23.2021	1.37914	-1.18801
A0A125V2C8	Activator of 2-hydroxyisocaproyl-CoA dehydratase	27.3247	27.4277	27.4196	27.5477	27.7737	27.3842	27.4638	27.5159	0.49842	-0.104483
A0A125V2C7	Uncharacterized protein	22.0857	23.2376	23.3834	23.0919	25.7743	26.1007	25.8516	25.5924	4.03687	-2.88012
A0A125V2C1	Electron transfer flavoprotein subunit beta	31.7311	31.6386	31.6231	31.7612	31.7059	31.6121	31.565	31.3608	0.785897	0.127572
A0A125V2B4	(R)-2-hydroxyisocaproate dehydrogenase (EC 1.1.1.28)	30.716	29.9835	30.3948	29.6664	31.3323	31.398	31.4536	31.2474	2.60272	-1.16768
A0A125V2B1	Subunit of oxygen-sensitive 2-hydroxyisocaproyl-CoA dehydratase	31.3329	31.3388	31.1556	31.3173	31.3576	31.2948	31.4198	31.3107	0.529658	-0.0595684
A0A125V2B0	Acyl-CoA dehydrogenase, short-chain specific	31.8731	31.6217	31.3384	31.547	31.759	31.6242	31.6847	31.4379	0.0877145	-0.0314054
A0A125V2A8	Radical SAM superfamily protein	25.5347	25.8719	25.536	25.6508	27.3525	27.7377	27.3745	27.4832	5.33909	-1.83865
A0A125V2A0	Pyrophosphate phospho-hydrolase (EC 3.6.1.1)	28.5353	28.2532	28.49	28.393	28.8902	29.0453	29.0107	29.029	3.70245	-0.575948
A0A125V295	Uncharacterized protein	24.7372	24.8481	24.5355	24.3011	24.9303	24.8886	25.5819	25.4555	1.52518	-0.608585
A0A125V285	Peptidyl-prolyl cis-trans isomerase (PPIase) (EC 5.2.1.8)	28.11	28.0948	28.2685	28.1282	27.9658	27.7588	27.7204	27.7151	2.62523	0.360378
A0A125V281	ArsR family transcriptional regulator	22.2032	22.3072	22.8882	22.4562	25.6527	25.4525	26.1345	25.9503	5.35376	-3.33377
A0A125V278	Heat shock protein 90	27.7597	28.0912	27.9697	28.329	28.0038	28.3595	27.9593	28.0745	0.159622	-0.0618906
A0A125V277	M18 family aminopeptidase (EC 3.4.11.-)	25.7164	26.4323	26.1165	26.2339	25.8333	25.5526	25.6423	25.8813	1.23783	0.397377
A0A125V276	Flagellar secretion chaperone FliS	24.4681	23.9372	24.3152	24.4526	25.0108	25.1785	25.2093	25.0193	3.03484	-0.811176
A0A125V270	Flagellar biosynthesis protein FlhA	20.9134	20.8028	21.3996	21.6812	22.2257	21.7933	22.0791	21.3428	1.23234	-0.660985
A0A125V269	dTDP-glucose 4,6-dehydratase (EC 4.2.1.46)	22.881	20.7975	22.2187	21.0926	22.2964	21.798	23.2059	22.8357	0.655719	-0.786556
A0A125V261	Heavy-metal-transporting ATPase (EC 3.6.3.5)	24.2939	24.9496	24.52	24.8924	26.734	26.4646	26.422	26.3215	4.28028	-1.82156
A0A125V258	Phosphoribosylaminoimidazole-succinocarboxamide synthase (EC 6.3.2.6) (SAICAR synthetase)	25.3811	25.2612	25.8705	25.4911	25.2079	26.0019	25.8136	26.1422	0.553468	-0.290435
A0A125V252	Erythromycin biosynthesis sensory transduction protein eryc1	27.6438	26.543	26.772	26.3734	27.9581	25.967	27.1438	27.0151	0.143783	-0.187963
A0A125V240	Iron-sulfur-binding protein	24.3762	24.437	24.9833	24.7958	24.9802	24.9657	24.9895	24.7877	0.943825	-0.282715
A0A125V237	NimC/NimA family protein	25.5822	25.3925	25.7015	25.1858	25.3751	24.8936	25.3064	25.4215	0.622228	0.216348
A0A125V231	1,3-propanediol dehydrogenase (EC 1.1.1.202)	25.9311	26.3502	26.4358	26.3995	26.055	26.2449	26.0947	26.3823	0.248666	0.084929
A0A125V223	Phosphoribosylformylglycinamidine cyclo-ligase (EC 6.3.3.1) (AIR synthase) (AIRS) (Phosphoribosyl-aminoimidazole synthetase)	24.2165	23.9357	24.2551	24.0467	23.8496	24.0689	24.3265	24.2394	0.0200963	-0.00761938
A0A125V221	Flagella-associated GTP-binding protein (Flagellar biosynthesis protein FlhF)	21.2984	19.3033	20.6168	19.8672	23.6704	22.7777	22.6645	22.9251	2.85098	-2.73801
A0A125V218	Multiprotein complex assembly protein	24.0381	23.4008	23.1992	23.8369	23.2808	23.0312	23.5054	23.0725	0.906464	0.396268
A0A125V216	Putative transcriptional regulator	21.6381	22.925	22.4332	22.2757	22.1598	21.7527	21.1886	22.8169	0.332826	0.338504
A0A125V206	Flagellar basal body protein	21.8013	22.4993	22.6909	22.6985	22.3784	21.4088	22.7409	21.3447	0.5098	0.454277
A0A125V1Z5	Flagellar motor switch protein FliG	24.9851	24.6775	24.4314	23.7777	24.6133	24.7188	24.9159	24.2053	0.192681	-0.14545
A0A125V1Z3	Ribosome hibernation promoting factor (HPF)	28.4539	28.2353	28.079	28.1151	28.3057	28.5455	28.3624	28.2731	0.704173	-0.150884
A0A125V1Z1	Flagellar protein	24.5424	24.2968	24.9747	24.5739	23.9994	23.8361	23.3867	24.4526	1.3898	0.678258
A0A125V1Y4	Flagellar M-ring protein	23.8073	24.7988	24.199	24.587	25.5556	23.7476	25.0482	25.0288	0.515475	-0.497034
A0A125V1X5	Flagellar protein	22.5287	24.363	23.9877	24.2478	21.3126	21.6966	22.4841	22.6054	1.80401	1.75711
A0A125V1X2	Flagellin	27.5389	27.1099	27.3888	27.1128	26.9986	26.5235	26.7515	26.8566	1.87023	0.505032
A0A125V1W8	Translational regulator CsrA	23.6971	24.3558	24.6258	25.4374	24.0729	21.7751	24.0668	23.8475	0.817615	1.08844
A0A125V1W6	Phosphate butyryltransferase	28.8377	28.81	28.9699	28.9063	28.3402	28.3484	28.4205	28.6044	3.15115	0.452573
A0A125V1V7	Energy-coupling factor transporter transmembrane protein EcfT (ECF transporter T component EcfT)	23.6786	23.5574	25.0675	23.7808	23.5298	21.4728	22.6207	20.9521	1.49023	1.87723
A0A125V1V2	Amidophosphoribosyltransferase (ATase) (EC 2.4.2.14) (Glutamine phosphoribosylpyrophosphate amidotransferase) (GPATase)	23.6815	25.1703	24.9915	26.2664	24.6369	23.9687	23.3083	23.4685	0.999818	1.18186
A0A125V1V1	Bifunctional purine biosynthesis protein PurH [Includes: Phosphoribosylaminoimidazolecarboxamide formyltransferase (EC 2.1.2.3) (AICAR transformylase); IMP cyclohydrolase (EC 3.5.4.10) (ATIC) (IMP synthase) (Inosinicase)]	25.7094	25.6688	25.91	25.1641	26.1784	25.8646	25.9574	25.9386	1.1273	-0.371672
A0A125V1V0	Formylglycinamidine ribonucleotide synthetase (EC 6.3.5.3)	25.4866	25.3155	25.5688	25.4163	25.7793	25.5173	25.8039	25.7731	1.70419	-0.271611
A0A125V1U8	N5-carboxyaminoimidazole ribonucleotide mutase (N5-CAIR mutase) (EC 5.4.99.18) (5-(carboxyamino)imidazole ribonucleotide mutase)	27.1405	27.1388	27.285	27.2364	27.3365	27.2114	27.1196	27.6087	0.480677	-0.118887
A0A125V1U5	Ribosomal protein	22.7225	24.1069	21.7195	21.8801	23.9835	21.7347	22.4987	22.4833	0.0323764	-0.0678101
A0A125V1T8	Uncharacterized protein	23.9913	24.1288	24.0569	24.4044	24.3478	24.5356	24.7442	24.7058	1.84611	-0.438024
A0A125V1S8	Phage-like protein	26.6109	26.6126	26.3548	26.4105	25.3971	25.2855	25.7742	25.219	3.58363	1.07825
A0A125V1S6	10 kDa chaperonin (GroES protein) (Protein Cpn10)	30.3744	30.8596	30.393	31.2321	29.7274	29.6938	29.3803	29.667	2.59884	1.0977
A0A125V1S4	Redox-sensing transcriptional repressor Rex	27.957	27.7407	27.8173	27.9181	27.7006	27.9821	27.9426	28.0244	0.252427	-0.0541272
A0A125V1S1	Uncharacterized protein	25.8279	22.6343	22.7679	22.7132	22.251	22.7939	23.1158	24.529	0.127825	0.313351
A0A125V1R3	50S ribosomal protein L2	30.8532	31.4101	31.2036	31.2223	30.2893	30.3407	30.1331	30.2879	3.4736	0.909521
A0A125V1Q8	4-hydroxyphenylacetate decarboxylase, catalytic subunit	22.9378	23.0907	22.9795	23.4073	22.1832	21.6418	21.9119	22.3321	2.95807	1.08656
A0A125V1Q3	DNA-directed RNA polymerase subunit beta (RNAP subunit beta) (EC 2.7.7.6) (RNA polymerase subunit beta) (Transcriptase subunit beta)	28.6226	28.6107	28.7234	28.588	28.5542	28.762	28.74	28.6773	0.36975	-0.047235
A0A125V1N3	RNA-binding protein	24.9855	24.9315	25.1821	24.4975	24.7075	24.3754	24.4241	24.5764	1.22743	0.378311
A0A125V1N0	Uncharacterized protein	25.205	25.1958	25.7356	25.3935	26.9546	26.503	26.9961	26.9864	3.83996	-1.47756
A0A125V1M9	2-C-methyl-D-erythritol 2,4-cyclodiphosphate synthase (MECDP-synthase) (MECPP-synthase) (MECPS) (EC 4.6.1.12)	25.2887	24.1827	23.9977	24.017	23.209	23.3826	23.1337	21.9794	1.75907	1.44535
A0A125V1L6	E2 component of acetoin dehydrogenase enzyme system (Dihydrolipoamide acetyltransferase) (EC 2.3.1.12)	25.9212	26.0837	26.1019	26.2019	26.0519	25.761	25.9435	25.8123	1.10021	0.185003
A0A125V1L3	GMP synthase [glutamine-hydrolyzing] (EC 6.3.5.2) (GMP synthetase) (Glutamine amidotransferase)	28.0787	28.215	28.157	28.1205	28.0647	28.3241	28.1434	28.1313	0.13963	-0.0230713
A0A125V1L2	Phage repressor	23.7299	23.2914	23.2509	23.4941	23.9915	25.4111	24.1777	25.2479	1.80519	-1.26549
A0A125V1L1	60 kDa chaperonin (GroEL protein) (Protein Cpn60)	31.0178	31.1493	30.9632	31.5709	30.5504	30.5502	30.2328	30.4435	2.46422	0.731046
A0A125V1K9	DNA integrity scanning protein DisA (Cyclic di-AMP synthase) (c-di-AMP synthase) (Diadenylate cyclase) (EC 2.7.7.85)	23.0525	23.2089	22.957	23.0621	23.3765	23.3008	23.8425	23.6699	1.8862	-0.477298
A0A125V1K8	50S ribosomal protein L13	29.6562	29.9704	29.8212	29.878	29.4236	29.5229	29.3619	29.4131	2.78407	0.401049
A0A125V1K4	2-ketoisovalerate ferredoxin reductase (EC 1.2.7.7)	29.8732	29.4749	29.5914	29.1141	28.912	28.974	29.1131	28.7855	1.79116	0.567249
A0A125V1K3	2-dehydropantoate 2-reductase (EC 1.1.1.169) (Ketopantoate reductase)	24.3349	24.065	24.3714	23.7417	25.1976	25.4845	25.2048	24.9177	2.92427	-1.0729
A0A125V1K2	Glycosyl transferase	23.8014	24.552	24.993	23.8567	23.6222	23.1245	23.5847	24.4548	0.743336	0.604221
A0A125V1K0	Aspartate carbamoyltransferase (EC 2.1.3.2) (Aspartate transcarbamylase) (ATCase)	22.9668	22.2741	22.7737	23.4276	25.1612	24.9585	25.0578	24.9032	3.92206	-2.15962
A0A125V1J3	Cyclopropane-fatty-acyl-phospholipid synthase (EC 2.1.1.79)	29.7001	29.4818	29.7624	29.1226	29.846	30.0578	29.7855	29.8645	1.26276	-0.371712
A0A125V1J0	Serine-protein kinase	25.8348	26.2344	25.8406	26.1813	25.785	25.6342	25.9996	25.8878	0.722243	0.196099
A0A125V1I9	NCAIR mutase-like protein	26.7659	26.8461	26.8597	27.0873	25.3478	25.5772	25.2443	25.572	4.98181	1.45444
A0A125V1I4	30S ribosomal protein S11	29.9081	30.0373	29.8015	29.854	29.7055	29.6962	29.4854	28.9258	1.24635	0.447033
A0A125V1I2	Dihydroorotate dehydrogenase electron transfer subunit (EC 1.3.5.2)	26.1936	26.5089	26.2314	25.8956	26.0639	26.0805	26.039	26.3081	0.245248	0.0844946
A0A125V1I0	Orotate phosphoribosyltransferase (OPRT) (OPRTase) (EC 2.4.2.10)	27.43	27.7183	27.327	27.5648	26.8232	26.8086	26.3919	27.1996	2.04524	0.704192
A0A125V1H9	Glutamate dehydrogenase	32.1499	32.2283	32.1307	31.9982	31.471	31.5605	31.501	31.5118	4.6946	0.615682
A0A125V1H8	50S ribosomal protein L6	30.4314	30.124	30.282	30.3253	29.5219	29.6103	29.3999	29.6443	3.94812	0.746543
A0A125V1H5	Oxidoreductase, NAD/FAD binding subunit	24.7696	25.1747	25.1561	24.2213	21.6512	23.7153	24.2666	23.8771	1.22184	1.45287
A0A125V1H3	Carbon monoxide dehydrogenase (EC 1.2.7.4)	28.3643	28.6116	28.3233	28.4435	27.1996	27.4988	27.4546	27.4317	4.52848	1.03951
A0A125V1H1	ABC transporter ATP-binding protein	23.4732	20.7292	23.1828	21.2255	24.993	22.127	24.1551	25.5134	1.04369	-2.04446
A0A125V1G9	50S ribosomal protein L22	29.7311	30.4033	30.4906	30.2833	29.787	29.6472	29.0396	29.3014	1.76359	0.783267
A0A125V1G0	30S ribosomal protein S5	30.9504	30.9271	30.7517	30.9156	30.08	30.2288	29.9043	30.2321	3.87207	0.774886
A0A125V1F9	Amidohydrolase	23.4301	22.1091	23.5153	25.0179	23.5372	23.3661	24.0132	23.5133	0.0513388	-0.0893583
A0A125V1F8	30S ribosomal protein S12	28.4145	28.3637	28.4729	29.8036	29.4238	28.9681	28.8469	28.5927	0.197225	-0.194151
A0A125V1F3	Copper homeostasis protein CutC	21.2252	22.9171	23.2264	22.8269	22.5959	22.0172	21.3221	22.4214	0.37681	0.459743
A0A125V1F1	Peptide chain release factor 2 (RF-2)	21.3114	22.8386	21.2007	22.2321	23.7839	22.3485	22.4554	22.655	0.907384	-0.914981
A0A125V1E9	50S ribosomal protein L33	22.225	22.2833	21.9211	22.7738	22.61	21.2155	21.2523	20.8651	0.989227	0.815051
A0A125V1E8	Protein translocase subunit SecA (EC 7.4.2.8)	26.5551	26.3584	26.6747	26.0771	26.2976	26.5108	26.6716	26.5575	0.249217	-0.0930452
A0A125V1E7	50S ribosomal protein L16	28.661	28.9277	28.4525	28.9476	27.6226	28.1775	27.5359	27.1325	2.43513	1.13004
A0A125V1E0	Proline--tRNA ligase (EC 6.1.1.15) (Prolyl-tRNA synthetase) (ProRS)	28.6964	29.0024	28.8648	29.0034	28.452	28.6834	28.6644	28.5699	1.79815	0.29932
A0A125V1D9	Cell shape-determining protein MreB	25.8801	25.7638	25.479	25.7466	25.6503	25.7094	25.3922	25.7084	0.395282	0.1023
A0A125V1D6	Elongation factor G (EF-G)	30.0503	29.8017	30.0506	29.5874	30.2008	30.0054	30.0331	29.9841	0.73581	-0.183386
A0A125V1D0	Subunit of oxidoreductase	30.1774	29.6118	29.9428	29.9795	29.2896	29.0515	29.2409	29.2394	2.86854	0.722523
A0A125V1C6	UDP-N-acetylglucosamine 1-carboxyvinyltransferase (EC 2.5.1.7) (Enoylpyruvate transferase) (UDP-N-acetylglucosamine enolpyruvyl transferase) (EPT)	26.9643	27.2708	26.7812	27.1917	26.7078	26.5764	26.7544	26.3821	1.73861	0.446801
A0A125V1C5	Transcription termination/antitermination protein NusG	27.8974	27.987	28.0082	27.7351	27.4734	27.3785	27.3519	27.36	3.55943	0.515955
A0A125V1C3	S-adenosylmethionine synthase (AdoMet synthase) (EC 2.5.1.6) (MAT) (Methionine adenosyltransferase)	28.4971	28.8954	28.7538	29.0379	27.8558	28.0675	27.9949	28.2655	2.70764	0.75011
A0A125V1C1	Ferredoxin	27.5839	27.7577	27.4887	27.7291	27.6526	27.303	27.5849	27.3045	0.794446	0.178596
A0A125V1C0	Aminotransferase (EC 2.6.1.-)	28.1784	28.5042	28.6214	28.5767	27.8652	27.7031	27.7829	27.8153	3.16807	0.6785
A0A125V1B9	Energy-coupling factor transporter ATP-binding protein EcfA2 (EC 3.6.3.-)	24.7177	24.8446	25.0773	24.6553	25.2322	25.0027	25.2694	25.334	1.77082	-0.385817
A0A125V1B8	30S ribosomal protein S9	30.3957	29.9935	29.9786	30.003	29.633	29.7917	29.6692	29.521	2.04781	0.438953
A0A125V1B7	Subunit of oxidoreductase (EC 1.2.7.1)	30.5349	29.9839	30.1158	29.9625	29.1922	29.5482	29.7383	29.4827	2.03389	0.658929
A0A125V1B5	Glutamine--fructose-6-phosphate aminotransferase [isomerizing] (EC 2.6.1.16) (D-fructose-6-phosphate amidotransferase) (GFAT) (Glucosamine-6-phosphate synthase) (Hexosephosphate aminotransferase) (L-glutamine--D-fructose-6-phosphate amidotransferase)	30.2581	30.2219	30.3549	30.2122	30.3314	30.2661	30.099	30.0888	0.422263	0.0654845
A0A125V1B1	Probable butyrate kinase (BK) (EC 2.7.2.7) (Branched-chain carboxylic acid kinase)	30.4179	30.1085	30.1256	29.9143	29.6816	29.9408	30.033	29.9654	0.930659	0.236351
A0A125V1B0	30S ribosomal protein S13	29.7127	29.5891	29.5348	29.7412	29.1024	28.8357	28.7689	28.6557	3.54386	0.803763
A0A125V1A8	Anaerobic ribonucleoside triphosphate reductase (EC 1.17.4.2)	26.0295	25.8098	26.2874	25.716	26.636	26.666	26.7603	26.8249	2.88538	-0.761155
A0A125V1A7	30S ribosomal protein S4	30.9464	30.6563	30.1923	30.7156	30.2655	30.3244	30.193	29.8594	1.31425	0.467078
A0A125V1A4	Diadenylate cyclase (DAC) (EC 2.7.7.85) (Cyclic-di-AMP synthase) (c-di-AMP synthase)	21.3082	20.2457	20.5479	20.1726	23.9753	22.5388	22.719	23.4224	3.07999	-2.59526
A0A125V1A0	DNA-directed RNA polymerase subunit alpha (RNAP subunit alpha) (EC 2.7.7.6) (RNA polymerase subunit alpha) (Transcriptase subunit alpha)	29.1965	29.2764	29.2984	29.3393	29.3694	29.3951	29.2577	29.2297	0.291173	-0.0353136
A0A125V198	Methionine aminopeptidase (MAP) (MetAP) (EC 3.4.11.18) (Peptidase M)	26.1228	25.5502	25.9529	25.7059	25.6225	25.4235	25.8743	26.0294	0.20491	0.0955281
A0A125V197	Translation initiation factor IF-1	27.113	27.3855	26.8077	27.2217	27.1367	26.7514	27.0171	26.0564	0.702878	0.39156
A0A125V196	ABC transporter ATP-binding protein	24.647	24.5032	24.5246	24.703	23.7033	24.6562	24.6898	24.5286	0.36378	0.199993
A0A125V193	50S ribosomal protein L18	29.4185	29.9021	29.7104	29.9964	28.9362	29.1694	28.5689	29.1679	2.23494	0.796269
A0A125V192	Translation elongation factor	26.0953	25.1577	25.5859	24.6517	27.6074	27.5584	27.6371	27.4816	3.40975	-2.19845
A0A125V191	50S ribosomal protein L30	28.6022	28.8	28.3834	29.4915	29.6159	28.9594	29.4955	28.9774	0.736158	-0.442751
A0A125V190	Beta sliding clamp	27.6087	27.6678	27.8104	27.7132	27.5245	27.5647	27.5451	27.805	0.534039	0.0902004
A0A125V189	50S ribosomal protein L5	30.4799	30.6068	30.4701	30.55	30.0104	29.7663	30.0991	30.0144	3.39085	0.554186
A0A125V187	30S ribosomal protein S3	29.9197	30.11	29.9545	30.0477	29.2191	29.5027	29.1426	29.2886	3.72295	0.719707
A0A125V185	50S ribosomal protein L29	31.2641	30.7421	30.5392	31.0227	30.8412	30.0292	29.5625	29.4639	1.39502	0.91781
A0A125V184	50S ribosomal protein L15	30.0686	29.8571	30.2608	30.1816	29.618	29.9791	29.8339	29.742	1.37506	0.298769
A0A125V182	Adenylate kinase (AK) (EC 2.7.4.3) (ATP-AMP transphosphorylase) (ATP:AMP phosphotransferase) (Adenylate monophosphate kinase)	29.0466	29.3695	29.1281	29.3658	28.6599	28.7895	28.4996	28.7143	2.80117	0.561667
A0A125V181	Serine--tRNA ligase (EC 6.1.1.11) (Seryl-tRNA synthetase) (SerRS) (Seryl-tRNA(Ser/Sec) synthetase)	28.7027	28.805	28.9612	28.8105	28.8559	28.9073	28.827	28.7783	0.141501	-0.0222712
A0A125V180	50S ribosomal protein L23	28.7916	29.1518	28.9428	29.0031	29.0035	28.9321	28.8235	28.4813	0.548177	0.162257
A0A125V178	30S ribosomal protein S8	31.4583	30.4987	30.5671	30.8683	30.1314	29.5766	29.7027	29.3993	2.27666	1.1456
A0A125V177	30S ribosomal protein S7	30.2263	30.3519	30.2121	30.4342	29.978	29.7233	29.8104	29.2404	1.99761	0.618111
A0A125V174	50S ribosomal protein L24	30.2826	30.5561	30.3193	30.6728	30.5157	30.2427	30.1683	30.2208	0.675949	0.170809
A0A125V173	NADP-dependent 7-alpha-hydroxysteroid dehydrogenase (EC 1.1.1.-)	28.4599	28.5059	28.603	28.4237	28.2735	28.1942	27.8094	28.4886	1.0868	0.306712
A0A125V172	30S ribosomal protein S17	28.0111	27.0009	26.8399	27.2051	27.7651	28.7264	28.1248	28.1671	1.53405	-0.931619
A0A125V171	Elongation factor Tu (EF-Tu)	31.1604	30.6669	31.1061	30.5408	32.2307	32.1124	32.0669	32.0619	3.6297	-1.24944
A0A125V168	Protein translocase subunit SecE	24.0201	23.566	24.4839	23.3838	23.7059	24.793	24.5457	24.9826	0.86558	-0.643327
A0A125V167	30S ribosomal protein S19	29.8133	30.1943	30.0623	30.0303	29.2756	29.2951	29.0707	29.1122	3.86688	0.836621
A0A125V165	DNA-directed RNA polymerase subunit beta' (RNAP subunit beta') (EC 2.7.7.6) (RNA polymerase subunit beta') (Transcriptase subunit beta')	27.7907	27.856	27.982	27.7496	28.0158	27.7781	27.8728	27.7737	0.072991	-0.0155072
A0A125V161	50S ribosomal protein L4	30.7218	30.668	30.4546	30.7106	30.1357	29.9024	29.8558	29.7335	3.36735	0.731931
A0A125V159	Glutamate--tRNA ligase (EC 6.1.1.17) (Glutamyl-tRNA synthetase) (GluRS)	27.4864	27.3226	27.6945	27.255	27.5449	27.5775	27.3068	27.333	0.00255724	-0.000923634
A0A125V158	30S ribosomal protein S10	29.6247	29.8147	29.8291	29.8684	28.7721	28.8415	28.8808	29.0082	4.76421	0.908576
A0A125V157	50S ribosomal protein L11	30.3377	29.9466	30.2069	30.1512	29.5867	29.6562	29.8729	29.6079	2.42813	0.479683
A0A125V156	50S ribosomal protein L7/L12	31.1891	31.196	31.1978	31.6564	31.407	30.4515	31.1028	30.9843	0.677902	0.323399
A0A125V155	50S ribosomal protein L1	30.6441	30.4973	30.4704	30.4101	30.0621	29.8937	29.7531	29.7096	3.35319	0.650866
A0A125V151	Cysteine--tRNA ligase (EC 6.1.1.16) (Cysteinyl-tRNA synthetase) (CysRS)	27.7299	27.6387	27.984	27.5782	28.0038	28.2863	28.003	28.1977	1.84554	-0.390022
A0A125V149	Mini-ribonuclease 3 (Mini-3) (Mini-RNase 3) (EC 3.1.26.-) (Mini-RNase III) (Mini-III)	22.2206	22.0615	19.631	21.5348	23.5446	24.6053	24.2743	23.9621	2.29035	-2.73458
A0A125V148	tRNA/rRNA methyltransferase (EC 2.1.1.-)	26.0721	26.0835	26.0319	26.1939	25.704	25.719	25.6812	25.7722	4.10589	0.376241
A0A125V147	Proline--tRNA ligase (EC 6.1.1.15) (Prolyl-tRNA synthetase) (ProRS)	24.3822	23.9805	24.3913	23.7941	24.779	23.7864	24.5671	24.6715	0.53776	-0.31398
A0A125V135	Acetoin:2,6-dichlorophenolindophenol oxidoreductase subunit alpha (EC 1.1.1.-)	27.6935	27.6531	27.5178	27.515	26.8519	26.5228	26.6147	26.8844	3.91473	0.876398
A0A125V133	Dihydrolipoyl dehydrogenase (EC 1.8.1.4)	27.0961	27.3301	27.5064	27.2899	26.7601	26.1732	26.4727	26.7094	2.56962	0.776758
A0A125V130	DNA repair protein	25.0018	26.5083	25.1218	26.5466	25.4543	25.2236	24.8212	24.2972	0.860843	0.845573
A0A125V129	Transcriptional regulator CtsR	21.0869	21.0206	21.1652	21.9892	22.8745	23.196	22.9613	22.746	3.24737	-1.62897
A0A125V126	Acetoin:2,6-dichlorophenolindophenol oxidoreductase subunit beta (EC 1.1.1.-)	27.8829	27.8257	27.8146	27.7784	27.6818	27.1661	27.4424	27.4438	1.96602	0.391874
A0A125V125	PIN/TRAM domain-containing protein	27.0816	26.9963	26.6671	26.9853	26.2182	26.508	26.841	26.6259	1.28711	0.384305
A0A125V124	ATP-dependent Clp protease	27.1508	27.2693	27.2353	27.3133	27.2584	27.1398	26.8945	26.8785	1.03537	0.199387
A0A125V123	Pyruvate carboxylase (EC 6.4.1.1)	26.7853	26.9952	26.9632	26.817	25.8186	25.939	25.878	25.9661	5.42774	0.989754
A0A125V121	DNA repair protein RadA	21.0057	20.713	21.2223	22.0773	21.5849	22.013	21.9012	22.7159	1.10223	-0.799178
A0A125V110	Membrane protein	24.5163	25.0863	24.1837	24.4911	24.2073	24.1132	24.3804	24.4307	0.685296	0.286458
A0A125V109	RNA polymerase sigma-B factor	22.6618	24.2014	23.8002	25.1026	23.2545	25.1561	23.5419	23.1814	0.0832022	0.158004
A0A125V102	DNA gyrase subunit A (EC 5.6.2.2)	27.0709	27.5053	27.3485	27.3995	27.0059	26.9938	27.0537	27.1496	1.52124	0.2803
A0A125V0Z3	Anti-sigma factor antagonist	25.5116	25.7285	25.591	25.6328	25.7209	25.7077	25.863	25.8184	1.47493	-0.161511
A0A125V0X2	Chromosomal replication initiator protein DnaA	24.583	24.3275	24.5524	24.1434	24.2966	24.2054	24.4448	24.2201	0.416419	0.109884
A0A125V0S4	DNA gyrase subunit B (EC 5.6.2.2)	28.3568	28.4297	28.4139	28.6122	27.5719	27.7773	27.5413	27.5686	4.4258	0.838403

## Sheet: S2. metabolomics (intra)
Supplementary information 2. The intracellular metabolomic analysis dataset.
Metabolite	HMDB	Area_Control_1	Area_Control_2	Area_Control_3	Area_Control_4	Area_Co_culture_1	Area_Co_culture_2	Area_Co_culture_3	Area_Co_culture_4	p.adjusted	log2(Fold-change)
Acetyl glucosamine	HMDB0000215	468.035	1037.47	751.815	1236.74	1859.53	1972.31	961.881	1810.92	0.049012	0.91858
Acetyl phosphate	HMDB0001494	10595.9	11389.6	8143.31	7519.75	7679.54	14682.9	9259.86	7650.49	0.86013	0.060938
Acetyl-CoA	HMDB0001206	5358.54	159328	889046	1.8941e+06	38.0628	307638	518580	242159	0.38364	-1.4642
Acetyl-serine	HMDB0003011	22158.3	16040	17074.7	18362.2	738.083	646.789	796.627	389.719	9.5851e-05	-4.8399
Aconitic acid	HMDB0000072	1654.48	710.249	892.971	1132.53	10121.8	6823.52	6327.8	3032.01	0.018421	2.583
Adenine	HMDB0000034	1.10079e+06	683171	821469	721538	517922	393712	393630	340955	0.012806	-1.0151
Adenosine	HMDB0000050	615562	353802	1.0653e+06	287968	8.54384e+06	3.58836e+06	3.40025e+06	3.39655e+06	0.029073	3.0268
Adenosine diphosphate	HMDB0001341	1.07562e+06	1.35079e+06	1.07198e+06	1.10845e+06	9618.29	144830	134693	105058	7.4802e-05	-3.5468
Adenosine monophosphate	HMDB0000045	7.20921e+06	6.33251e+06	6.58628e+06	5.87456e+06	100645	577120	604464	398892	3.8617e-05	-3.9512
Adenosine triphosphate	HMDB0000538	80401.8	152822	107349	114311	1413.47	6803.24	8208.23	6460.85	0.0015398	-4.313
Adenosylhomocysteine	HMDB0000939	3874.27	8146.87	7468.08	8969.7	48.0817	2706.58	6162.81	1992.47	0.057479	-1.3832
Alanine	HMDB0000161	670.636	608.796	677.719	695.972	12442.3	10221.3	10569.6	11501.2	3.8617e-05	4.0756
Aminoadipic acid	HMDB0000510	2018.78	2720.18	3061.24	1925.78	4889.39	3120.58	2902.4	2517.16	0.20553	0.46549
Aminobutyric acid	HMDB0000112	156123	194550	251492	268527	1.68326e+06	1.15801e+06	1.17512e+06	950855	0.00219	2.5122
5-aminovalerate	HMDB0003355	260219	342733	297952	373709	2.89579e+06	2.27135e+06	2.3935e+06	1.56464e+06	0.0015422	2.8398
Arginine	HMDB0000517	221252	257358	242674	258551	743184	426141	424767	407969	0.03176	1.0309
Asparagine	HMDB0000168	45907.9	54035.6	54755.6	54991.5	1.50632e+06	1.14178e+06	1.13381e+06	1.07741e+06	0.00015323	4.5344
Aspartic acid	HMDB0000191	16403.1	10649.3	17584	11510.9	571261	332636	307015	306467	0.0037248	4.7562
Azacytidine	HMDB0015063	565.938	451.913	508.321	1087.55	3027.62	1811.73	3466.36	1686.15	0.014752	1.9346
Betaine	HMDB0000043	5.46713e+07	6.17309e+07	6.33172e+07	6.66342e+07	1.11035e+07	1.00534e+07	9.96487e+06	9.7857e+06	3.8617e-05	-2.5903
Butyryl-CoA	HMDB0001088	3938.47	8405.46	8116.6	6445	39.7517	446.219	1409.82	1050.2	0.0039424	-3.1911
Carbamoylphosphate	HMDB0001096	12417	11099.2	23168.2	11644.9	1015.18	1045.7	1402.41	1279.7	0.0084257	-3.6204
Citraconic acid	HMDB0000634	683.087	716.603	849.888	699.816	766.501	1685.39	1979.53	1390.82	0.048121	0.98116
Citramalic acid	HMDB0000426	2222.4	3461	3896.97	3658.95	1870.03	2498.81	4083.35	3731.8	0.73543	-0.11984
Citric acid	HMDB0000094	5411.67	12046	4796.92	10688.1	37510.7	21839.7	58412.1	98579.4	0.048121	2.7153
Citrulline	HMDB0000904	101459	126249	127780	117518	588859	471509	502995	421209	0.0002579	2.0689
CoA	HMDB0001423	7147.23	103439	56597.5	272689	190.363	4336.05	30503.6	32685.3	0.20061	-2.6995
Cystathionine	HMDB0000099	558.652	987.822	861.778	1165.15	39688.1	23511	23256.7	21914.9	0.0026145	4.9225
Cysteic acid	HMDB0002757	1061.53	71.0996	504.769	836.323	2030.27	298.625	474.961	200.049	0.81772	0.28015
Cysteine	HMDB0000574	633.734	925.112	515.316	755.272	2462.06	1434.87	4555.91	4360.3	0.027653	2.179
Cysteinesulfinic acid	HMDB0000996	3242.69	4570.55	4415.77	5508.98	3772.25	5950.07	4753.78	5738.96	0.44395	0.18859
Cytidine	HMDB0000089	11804	11696.6	10771.5	12428.8	53574.1	35531.9	33438.6	35572.4	0.0031777	1.7595
Cytidine diphosphate	HMDB0001546	19476.4	15457.6	10550.8	15043.8	1805.5	1466.77	1260.13	1933.19	0.0014629	-3.2268
Cytidine monophosphate	HMDB0000095	42556.4	26337.2	20817.9	22654.9	34780.6	21742.5	19191.4	22478.9	0.62693	-0.19451
Cytidine triphosphate	HMDB0000082	1711.84	4583.25	1832.56	2955.39	1206	533.138	262.211	293.441	0.03176	-2.2719
Cytosine	HMDB0000630	5285.28	5857.03	5829.32	7394.39	13446	7105.88	5652.28	9716.24	0.19197	0.55993
D-Biotin	HMDB0000030	343.864	462.79	1907.21	2323.69	1505.31	1016.6	4993.3	1567.26	0.41494	0.85036
Deoxyadenosine	HMDB0000101	28490.4	13951.1	35145.4	14804.2	49040.4	25961.1	20294.8	22482.9	0.53025	0.35026
Deoxyadenosine monophosphate	HMDB0000905	300337	424615	375104	419443	1574.49	38620.3	42808.5	27885	0.0001599	-3.7764
Deoxyadenosine triphosphate	HMDB0001532	3560.38	6218.25	4796.58	4943.46	777.946	1063.78	933.714	831.023	0.0014879	-2.4362
Deoxycytidine	HMDB0000014	798.009	765.48	516.198	649.315	6597.11	4894.98	4133.86	10605.5	0.013571	3.2649
Deoxycytidine diphosphate	HMDB0001245	8604.78	11489.1	9568.89	11815.9	292.317	253.725	338.521	192.926	9.6776e-05	-5.2666
Deoxycytidine monophosphate	HMDB0001202	26560.8	24270.1	26252.1	20080.3	2025.96	1788.13	2608.15	1340.71	7.4802e-05	-3.6457
Deoxycytidine triphosphate	HMDB0000998	1097.76	1587.52	2681.94	1464.88	423.359	273.468	717.933	133.456	0.019537	-2.1417
Deoxyguanosine	HMDB0000085	413.782	504.461	228.196	133.162	6550.85	4545.1	4528.83	1723.15	0.013872	3.761
Deoxyguanosine monophosphate	HMDB0001044	3436.96	3955.68	6924.46	5470.4	618.748	704.369	1382.23	240.872	0.0059254	-2.7477
Deoxyguanosine diphosphate	HMDB0000960	15901.8	25109.7	27376.9	21999.7	336.476	937.273	724.706	804.88	0.00068913	-5.0109
Deoxyguanosine triphosphate	HMDB0001440	2515.31	2491.16	5653.69	1477	1372.36	761.863	713.505	412.455	0.073766	-1.8964
Deoxyinosine	HMDB0000071	1429.14	3085.88	2867.61	1242.04	26.6302	26.6302	26.6302	26.6302	0.0097807	-6.3393
Deoxyuridine	HMDB0000012	8983	12047.1	10145.7	13352	33234.6	19142.9	17401.7	19660.9	0.037456	1.0062
Deoxyuridine monophosphate	HMDB0001409	8764.57	16007.8	11955.4	11780.3	96.6782	51.0631	449.396	72.3804	0.0011	-6.179
Dephospho-CoA	HMDB0001373	126.362	969.544	3493.84	9644.63	120.257	38.464	2880.9	2277.39	0.41355	-1.4207
Dihydroorotic acid	HMDB0003349	406.752	791.691	243.362	171.713	454.646	592.121	279.515	316.134	0.96451	0.025609
Dihydroxyacetone phosphate	HMDB0001473	25.959	180.179	12.6949	271.38	50.5486	565.03	155.351	55.2613	0.61204	0.75307
Dimethylglycine	HMDB0000092	19216.5	18231.9	12123	17715.3	640737	423317	500172	345750	0.0014717	4.8271
Diphosphoglyceric acid	HMDB0001294	368.681	241.337	154.011	85.0936	592.143	228.193	612.862	160.272	0.25431	0.90813
Erythrose phosphate	HMDB0001321	254.178	810.059	1016.84	628.607	367.913	334.499	489.253	128.586	0.12824	-1.0373
Ethylbenzoic acid	HMDB0002097	2464.31	2587.2	2038.81	3211.67	3566.35	2417.45	3540.59	2374.85	0.41494	0.20795
Flavin adenine dinucleotide	HMDB0001248	270157	325407	267569	305967	766.338	30550.6	33182	26457.1	4.8728e-05	-3.6841
FMN	HMDB0001520	3460.34	13318.6	1701.47	4062.47	1272.08	3077	4502.77	2360.48	0.3843	-1.0076
Folic acid	HMDB0000121	1109.05	32.0312	188.204	4.12784	1563.42	33.8308	280.693	4.12784	0.80752	0.4972
Fructose phosphate	HMDB0000124	20958.5	41483.4	23251.7	26425.6	1765.57	22114	20469.1	10354.6	0.096252	-1.0353
Fructose-bisphosphate	HMDB0001058	4940.12	3946.25	3903.22	4168.79	4692.49	6111.37	5971.77	5647.46	0.023964	0.40299
Galacturonic acid	HMDB0002545	190.934	398.024	285.712	166.276	504.999	609.841	336.14	737.27	0.04159	1.0719
Gluconate	HMDB0000625	2124.06	1936.47	939.676	2339.34	13814.6	6618.88	5591.83	5152.25	0.04039	2.0867
Glucosamine phosphate	HMDB0001254	3933.24	7170.77	4476.44	5985.93	2647.98	3431.23	3298.37	2339.44	0.031725	-0.88018
Glucose	HMDB0000122	1574.83	2207.45	1658.01	1986.61	23274.4	20998.7	21486.3	20501	1.0487e-05	3.5379
Glucose phosphate	HMDB0001401	21771.8	41485	24018.5	26959.8	1686.63	24914.6	21666.7	10060.7	0.11851	-0.96973
Glutamic acid	HMDB0000148	1.02031e+06	1.23775e+06	1.27793e+06	1.33129e+06	4.16236e+06	2.7555e+06	2.76682e+06	2.50629e+06	0.0076053	1.3246
Glutamine	HMDB0000641	22655.2	20809	21052.4	28522.7	2.34884e+06	1.42211e+06	1.54828e+06	1.40439e+06	0.0014629	6.1753
Glutathione	HMDB0062697	280.208	387.319	245.839	1054.48	326.868	462.038	576.173	519.412	0.92717	-0.062441
Glyceric acid	HMDB0006372	1919.87	2786.33	2146.93	6323.07	507.375	1267.43	844.169	1287.11	0.091461	-1.7541
glycine	HMDB0000123	39338.9	45028.1	38731.3	39962.4	272878	181457	200256	176911	0.0014137	2.3503
Guanidineacetic acid	HMDB0000128	7130.35	5900.13	6757.17	4515.32	50351.6	29702.7	31236.6	24739.1	0.0069278	2.4847
Guanine	HMDB0000132	2169.51	2730.67	2119.46	2646.51	833464	279769	258644	118437	0.077728	7.2685
Guanosine	HMDB0000133	10575.7	11139.5	11573.3	14338	74685.1	68953.1	54335.2	43465.6	0.0018863	2.3418
Guanosine diphosphate	HMDB0001201	59096.4	57805.3	67611.7	62361.2	2312.89	10221	12852	8991.31	4.8728e-05	-2.8443
Guanosine monophosphate	HMDB0001397	20010.2	18805.1	20382	19025.8	80716.7	77937.8	72594.8	63014	8.0655e-05	1.9114
Guanosine triphosphate	HMDB0001273	14011.2	45549.1	91247.8	86372.1	263.978	4518.2	9130.89	3791.79	0.03658	-3.7438
Histidine	HMDB0000177	203872	477504	330137	343209	1.66004e+06	1.77558e+06	2.01074e+06	1.65714e+06	7.4802e-05	2.3905
Homocysteine	HMDB0000742	222.342	1041.22	218.383	451.261	2204.77	946.171	770.06	1286.26	0.094692	1.4295
Homoserine	HMDB0000719	63389.1	49052.1	52369.8	56449.2	2.26601e+06	913581	948946	897453	0.020779	4.5056
Hydroxyanthranilic acid	HMDB0001476	164013	97820.6	118589	102001	81538.9	58486.8	62744.8	47113.6	0.022656	-0.94904
Hydroxybutyric acid	HMDB0000357	5837.66	4996.38	7143.09	8955.55	6433.51	5019.1	7501.11	8850.6	0.87653	0.045952
Hydroxyectoine	C16432	1554.25	2868.23	2085.38	2430.05	10642.8	11235.7	9146.01	8268.79	0.00028389	2.1363
Hydroxy-methylglutaryl-CoA	HMDB0001375	1352.78	1768.98	1647.97	48622.5	7.28983	36.4492	74.9461	6559.83	0.41355	-2.999
Hydroxyphenylpyruvic acid	HMDB0000707	172.522	570.309	349.79	307.083	189.127	373.72	490.067	304.006	0.92717	-0.044786
Hydroxy-proline	HMDB0006055	5885.57	5359.09	5636.91	5954.69	138816	107774	121519	105520	7.4802e-05	4.3744
Hypoxanthine	HMDB0000157	763877	842533	1.54052e+06	1.12661e+06	601783	259790	250876	246009	0.018421	-1.6535
Indoleacrylic acid	HMDB0000734	194.321	623.323	95.7231	355.847	26593	9074.78	10414.9	8707.81	0.032784	5.4319
Indole-carboxaldehyde	HMDB0029737	12809.1	14822.8	18027.5	17624	4716.91	5722.95	6864.87	4856.31	0.0012527	-1.5138
Indole-propionic acid	HMDB0002302	151.813	261.969	140.356	273.43	3632.55	1999.12	2343.7	2804.22	0.0016454	3.7033
Inosine	HMDB0000195	109452	118951	126140	122731	253636	446834	256772	190943	0.035846	1.2665
Inosine monophosphate	HMDB0000175	515388	414233	458709	429963	8725.95	34999.2	41940.6	26712	4.8728e-05	-4.0162
Isobutyryl-CoA	HMDB0001243	4627.34	8929.26	4256.27	9145.84	347.584	1156.18	901.906	1001.97	0.010122	-2.9839
Isoleucine	HMDB0000172	43242	77594.3	237856	52729.1	1.13073e+07	6.50973e+06	6.30616e+06	7.048e+06	0.00219	6.2435
Isopropylmalic acid	HMDB0000402	964.178	2280.67	679.205	841.791	720.493	748.822	438.598	512.617	0.20553	-0.97741
Ketoglutaric acid	HMDB0000208	154967	280899	173111	265779	2260.48	37948.2	24758.3	17501.5	0.0028572	-3.407
Lactic acid	HMDB0000190	11270.7	8305.76	6300.51	8717.54	14079.2	13277.9	11032.9	13340.5	0.02163	0.58047
Lactulose	HMDB0000740	2620.6	4915.61	4213.98	6283.75	629.599	1230.86	1065.15	716.608	0.0084434	-2.3078
Lysine	HMDB0000182	941464	878904	823479	793158	292499	272119	263946	235865	4.8728e-05	-1.6911
Maleic acid	HMDB0000176	2569.11	2355.86	2997.55	2489.39	652.774	1637.52	2376.64	1733.28	0.054637	-0.70204
Malic acid	HMDB0000156	8373.38	7581.26	9282.88	7563.31	82342	46084.1	36715.6	44467.8	0.010592	2.6759
Malonyl-CoA	HMDB0001175	699.562	2332.84	1561.94	2350.93	10.3488	37.8219	251.794	190.961	0.013562	-3.8225
Maltotriose	HMDB0001262	230.877	347.969	316.236	366.63	1278.09	707.117	880.426	839.581	0.0074197	1.5542
Methionine	HMDB0000696	4798.5	7165.53	6270.87	7315.18	560364	295654	305807	278767	0.0051352	5.8172
Methionine sulfoxide	HMDB0002005	39446.6	42656.2	40987.6	29045.7	467353	188772	174879	143393	0.048288	2.6791
Methyladipic acid	HMDB0000555	1477.83	1671.96	1549.64	2463.39	2730.44	2142.21	1815.67	1427.78	0.5807	0.18026
Methylvaleric acid	HMDB0000689	1876.98	1403.48	1387.73	1818.02	441.832	942.89	2408.19	1819.16	0.69402	-0.20884
NAD	HMDB0000902	3.76056e+06	5.01335e+06	4.08302e+06	4.3496e+06	10092.6	434979	438305	282313	7.4802e-05	-3.8837
NADH	HMDB0001487	10657	25397	12836.3	27574.2	4.21614	239.791	7.59907	141.219	0.01006	-7.6048
Nicotinamide	HMDB0001406	2.42968e+06	2.72439e+06	3.21969e+06	2.78627e+06	13095.3	121812	62105.6	55395.6	4.9206e-05	-5.4664
Nicotinamide mononucleotide	HMDB0000229	11049.2	9668.99	9871.68	7444.85	1048.69	5393	3363.18	2005.06	0.0045027	-1.6873
Nicotinic acid	HMDB0001488	57441	55746.7	80102.1	45139.6	3400.26	3054.55	4016.7	2797.65	0.0013033	-4.1674
Ornithine	HMDB0000214	497044	643298	596374	660608	3.41407e+06	2.64415e+06	2.52853e+06	1.82158e+06	0.0027646	2.1182
Orotic acid	HMDB0000226	1677.54	2002.7	3172.56	1084.88	331.072	254.49	362.373	14158.7	0.67199	0.9284
Oxobutyric acid	HMDB0000005	57.6384	58.2582	109.351	66.9412	457.078	720.249	1021.64	822.275	0.0034844	3.3702
Palmitoyl-CoA	HMDB0001338	66.5176	165.862	189.662	93.3854	2288.02	1437.74	747.975	1938.94	0.010122	3.6371
Phenylalanine	HMDB0000159	101014	151707	152797	129687	6.76011e+06	3.45028e+06	3.30297e+06	2.93612e+06	0.0097807	4.9418
Phenylpyruvate	HMDB0000205	2669.65	7094.15	2979.56	3539.11	1535.82	8692.16	13135.8	7848.69	0.24187	0.9388
Phosphoenolpyruvic acid	HMDB0000263	22122.3	55580.4	22416.4	27966.9	5327.24	9042.98	9006.88	8023.36	0.035846	-2.0283
Phosphogluconic acid	HMDB0001316	371.244	531.512	350.567	116.099	79.9429	46.4806	61.1	44.8797	0.027115	-2.5589
Proline	HMDB0000162	33740.5	47977.8	133317	28101.5	5.64458e+06	2.749e+06	2.58957e+06	2.45361e+06	0.010699	5.7883
Propionyl-CoA	HMDB0001275	406.826	2539.85	2352.4	12173.2	10.4994	53.3073	52.4969	588.343	0.20273	-4.632
Pyridinedicarboxylic acid	HMDB0000232	7676.21	10471.3	11692.9	14687.2	6265.71	10251.3	8742.9	5995.33	0.13973	-0.5106
Pyridoxamine	HMDB0001431	14239.8	13850.5	12594.7	12811.8	5457.81	5086.77	5172.99	4239.55	4.8728e-05	-1.4225
Pyridoxic acid	HMDB0000017	3273.76	1338.29	1387.97	2058.1	4009.52	2098.5	1985.58	2795.09	0.36951	0.43432
Pyridoxine	HMDB0000239	242879	150063	135683	118051	82847.7	37250.5	41575.4	39232.4	0.018421	-1.6865
Pyrrolidinone	HMDB0002039	3769.54	3530.64	4461.27	4554.14	4294.27	3499.86	6460.71	5788.97	0.29014	0.2969
Pyruvic acid	HMDB0000243	228.277	315.321	245.052	249.409	137.543	117.27	192.569	176.158	0.013962	-0.73534
Riboflavin	HMDB0000244	452.181	7162	537.348	1608.47	1653.04	3280.52	5189.47	2488.44	0.73728	0.36978
Ribose phosphate	HMDB0001548	840.573	687.521	692.441	775.132	27736.7	13932.8	13204.4	14044.1	0.0081991	4.5239
Saccharic acid	HMDB0000663	425.858	211.08	104.15	152.73	2025.57	552.297	566.201	594.768	0.13231	2.0645
Serine	HMDB0000187	11689.5	11292.4	26097.8	12217.9	1.03147e+06	634439	657529	697326	0.0011241	5.6229
Serotonin	HMDB0000259	6280.9	7948.64	9605.23	9070.12	36973.7	27541.2	31853.4	30334.1	0.00020291	1.9451
Shikimic acid	HMDB0003070	321.282	754.238	735.792	295.864	372.22	660.525	184.175	121.781	0.36917	-0.65448
Spermidine	HMDB0001257	2.8243e+06	1.8131e+06	2.59124e+06	2.13538e+06	1.30173e+06	1.84387e+06	4.5313e+06	2.53553e+06	0.81506	0.12512
Succinic acid	HMDB0000254	289471	185766	229156	212515	171535	135498	126434	113986	0.019188	-0.74404
Succinyl-CoA	HMDB0001022	1960.6	2775.88	3609.16	6425.9	25.9333	67.8771	87.6686	139.349	0.018421	-5.5249
Thiamine	HMDB0000235	157003	161478	92281.4	120088	10505	25062.1	28546.5	29523.3	0.00219	-2.5032
Thiamine pyrophosphate	HMDB0001372	125200	152469	122979	108854	744.497	16327.1	15300.7	6807.37	0.00015323	-3.7009
Threonine	HMDB0000167	70503.7	53866.1	47505.8	57133.7	2.31622e+06	954584	1.00917e+06	964632	0.018421	4.5174
Thymidine	HMDB0000273	32887.4	49724.9	49873	57480.5	225092	122132	117382	121478	0.018421	1.6254
Thymidine diphosphate	HMDB0001274	14212.5	18280.9	14953.8	17381.1	1427.29	1148.32	1012.86	991.399	6.6656e-05	-3.8232
Thymidine triphosphate	HMDB0001342	245.422	2950.26	246.25	1965.78	23.0213	210.512	14.6328	111.122	0.13845	-3.9118
Thymine	HMDB0000262	3414.56	3716.08	4306.03	3864.12	13779.4	8762.4	7380.4	6273.52	0.03176	1.2422
Trehalose	HMDB0000975	1200.65	1595.09	2606.03	1839.04	12413.8	7386.9	10987.2	13663.5	0.0019999	2.618
Tryptophan	HMDB0000929	9412.19	22608.6	9681.39	16422.3	1.76663e+06	760452	698159	617974	0.022012	6.047
Tyrosine	HMDB0000158	12872	17559.2	19626	12427.8	1.03232e+06	605406	600013	560379	0.0027352	5.4848
UDP-acetylglucosamine	HMDB0000290	964406	1.08825e+06	1.09084e+06	1.16937e+06	8267.35	470022	478702	310296	0.00219	-1.7669
UDP-glucuronic acid	HMDB0000935	394226	479783	369534	357425	3537.39	13621.5	12539.1	8085.8	7.4802e-05	-5.405
Uracil	HMDB0000300	1547.84	2001.81	2290.61	1960.59	3595.88	2700.77	3018.44	3153.21	0.0074197	0.67656
Uridine	HMDB0000296	48217.4	23377.9	26651.5	23910.9	225390	107363	106874	110999	0.020503	2.1723
Uridine diphosphate	HMDB0000295	129500	63090.4	116739	95304.3	712.555	10679.6	5418.66	3594.46	0.00219	-4.3096
Uridine monophosphate	HMDB0000288	24420.6	19682.6	20387.9	18124.8	1557.13	3617.79	4491.1	2681.7	0.00015323	-2.7422
Uridine triphosphate	HMDB0000285	12749.3	9654.07	21339.1	14808.4	1886.23	2941.16	4900.95	2732.87	0.0095215	-2.2322
Valine	HMDB0000883	100175	154527	182405	101286	9.13212e+06	5.66048e+06	5.73316e+06	5.38594e+06	0.0015422	5.5888
Xanthine	HMDB0000292	49357.1	18976.7	40535.4	21452.9	27165.3	9642.34	10880.1	6899.43	0.09535	-1.2554
Xanthosine	HMDB0000299	45830.5	34294.5	31843.1	27495.8	7304.28	29242.7	21555.4	13096.9	0.048121	-0.96996
Xanthosine monophosphate	HMDB0001554	32266.8	22483.6	16500.4	19587.1	162.717	4890	7846.5	5030.8	0.0074197	-2.3409

## Sheet: S3. metabolomics (extra)
Supplementary information 3. The Extracellular metabolomic analysis dataset.
Metabolite	Area_Control_1	Area_Control_2	Area_Control_3	Area_Control_4	Area_Co_culture_1	Area_Co_culture_2	Area_Co_culture_3	Area_Co_culture_4	Area_Media 1	Area_Media 2	Area_Media 3	Area_Media 4	Average_Control	Average_Co_culture	Average_Media
Acetyl glucosamine	6309.58	7317.43	6579.51	7675.61	27998.7	23060.4	21251.8	26291.4	19044.7	22853.3	17416.4	18960.7	6970.54	24650.6	19568.8
Acetyl phosphate	16081	12328.4	16340.3	15312.9	20937.9	13675.4	19449.4	17729.9	24561.3	19009.7	24429.7	18380.6	15015.7	17948.2	21595.3
Acetyl-CoA	4548.35	1735.97	2608.49	4691.59	10540.8	3873.95	3751.78	6695.15	87.1367	48.6708	53.7901	101.374	3396.1	6215.42	72.7429
Acetyl-serine	19765.1	13817.7	16450.6	17067.3	3849.88	3660.86	5610.56	4496.46	877.666	1396.61	2783.18	1913.15	16775.2	4404.44	1742.65
Aconitic acid	40699.8	23252.2	29265.8	26758.2	157174	72977	102647	89539.7	73288.1	40690	38792.6	40402.1	29994	105585	48293.2
Adenine	3.23506e+06	3.01216e+06	3.4438e+06	3.44204e+06	1.32859e+07	1.09391e+07	1.14897e+07	1.09276e+07	2.90394e+07	3.13696e+07	3.32727e+07	2.87477e+07	3.28327e+06	1.16606e+07	3.06074e+07
Adenosine	1.36307e+08	1.38222e+08	149369351	1.49243e+08	1.62041e+07	1.38631e+07	1.46915e+07	1.39083e+07	3.26443e+07	3.51512e+07	3.69332e+07	3.24145e+07	1.43285e+08	1.46668e+07	3.42858e+07
Adenosine diphosphate	13371.2	11889.1	9424.78	11145.7	12859.8	10970.1	7762.18	9741.3	7150.54	6253.97	3570.79	2491.72	11457.7	10333.3	4866.76
Adenosine monophosphate	587736	563229	603140	618938	616744	589026	650556	602430	568158	637202	699224	560541	593261	614689	616281
Adenosine triphosphate	3407.07	3128.74	4595.55	4054.55	4645.47	3038.68	5644.37	3207.83	3019.62	2896.45	4289.18	3477.97	3796.48	4134.09	3420.81
Adenosylhomocysteine	68288	68895.4	69190.1	71592.4	35985.1	45044.2	47580.8	43262.7	86550.8	107337	95358.3	91592.6	69491.5	42968.2	95209.7
Alanine	64096.3	61942	75985	65694.5	51358.5	49270.5	62684.2	51196.4	50535.1	53321.7	62642.1	51747.1	66929.5	53627.4	54561.5
Allantoin	1178.8	698.801	1355.9	1184.19	1783.42	1055.03	1326.84	890.431	812.773	661.038	1399.83	697.014	1104.42	1263.93	892.665
Aminoadipic acid	19351.5	17227.5	18770.2	21841.9	20728.8	21266.9	22723.3	23012.3	18173.6	24760.2	28523.4	21085.7	19297.8	21932.8	23135.7
Aminobutyric acid	5.99431e+06	5.73147e+06	6.14306e+06	6.32105e+06	7.85399e+06	7.00608e+06	7.5074e+06	7.02776e+06	9.17497e+06	9.43093e+06	9.82192e+06	8.59155e+06	6.04747e+06	7.34881e+06	9.25484e+06
5-Aminovalerate	2.5599e+07	2.4774e+07	2.69029e+07	2.6538e+07	1.26044e+07	1.38669e+07	1.59134e+07	1.3337e+07	71926.3	71171.8	79468.1	67497.4	2.59535e+07	1.39304e+07	72515.9
Anthranilamide	4181.17	3443.96	3148.66	3976.54	6116.41	5693	4618.96	4456.16	5008.16	4735.28	4238.22	5079.96	3687.58	5221.13	4765.4
Arginine	4.55985e+07	4.20872e+07	4.51705e+07	4.51455e+07	4.71753e+07	4.26137e+07	4.54484e+07	4.22037e+07	5.66327e+07	5.70405e+07	5.81363e+07	5.14013e+07	4.45004e+07	4.43603e+07	5.58027e+07
Asparagine	5.18876e+06	5.0348e+06	5.52327e+06	5.50888e+06	6.35791e+06	5.81991e+06	6.51919e+06	5.89942e+06	6.83638e+06	7.26404e+06	7.52515e+06	6.51808e+06	5.31393e+06	6.14911e+06	7.03592e+06
Aspartic acid	814027	1.07941e+06	1.21204e+06	1.41849e+06	2.53437e+06	2.34054e+06	2.85374e+06	2.45494e+06	2.45595e+06	2.5287e+06	2.71349e+06	2.54366e+06	1.13099e+06	2.5459e+06	2.56045e+06
Azacytidine	125000	123381	125213	120659	125400	125388	117966	112776	131930	146287	148288	119644	123563	120382	136537
Betaine	3.40739e+07	3.234e+07	3.55408e+07	3.49741e+07	3.98437e+07	3.63473e+07	4.09842e+07	3.69932e+07	4.19818e+07	4.41701e+07	4.63781e+07	3.98645e+07	3.42322e+07	3.85421e+07	4.30986e+07
Butyryl homoserine lactone	1838.5	1613.01	1872.9	1624.85	3105.38	3207.6	3315.3	2810.16	2742.21	3021.18	3615.04	2504.18	1737.32	3109.61	2970.65
Butyryl-CoA	16562.9	16336.5	15120.8	17128.7	1613.54	1397.56	1816.31	1823.7	173.965	79.5008	255.525	297.612	16287.2	1662.78	201.651
Carbamoylphosphate	14594.8	18563	17007.6	18069.8	16042.3	19024.2	18930	19575.6	16193.3	21164.4	18105.8	14441.5	17058.8	18393	17476.2
Citraconic acid	22559.4	16772.8	19212.9	18417.8	37482.2	22808.5	23354.9	21106.6	37968.2	28918.3	27561.5	23748.7	19240.7	26188	29549.2
Citramalic acid	3622.07	6804.9	4945.06	4980.83	4725.03	7701.3	6010.65	6330.68	6663.62	5904.27	6687.87	5622.47	5088.22	6191.91	6219.56
Citric acid	4.50896e+06	4.59974e+06	5.09892e+06	5.16422e+06	4.90075e+06	4.6508e+06	5.18725e+06	4.79577e+06	5.5685e+06	6.08641e+06	6.49379e+06	5.70036e+06	4.84296e+06	4.88364e+06	5.96227e+06
Citrulline	1.5633e+06	1.47729e+06	1.64083e+06	1.57943e+06	2.07797e+06	1.84066e+06	2.02121e+06	1.82878e+06	2.21834e+06	2.19595e+06	2.40011e+06	2.05624e+06	1.56521e+06	1.94216e+06	2.21766e+06
CoA	403.972	793.319	898.94	387.198	267.988	285.173	884.499	150.765	289.825	429.141	849.888	225.433	620.857	397.106	448.572
Cystathionine	582467	582084	629989	612975	692351	636333	713421	650873	744575	799255	830523	710647	601879	673244	771250
Cysteic acid	2600.08	2536.4	3987.67	1819.55	7390.94	7408.36	4909	3305.57	9042.67	10030	10590.9	4442.05	2735.93	5753.47	8526.41
Cysteine	9139.03	13759.7	28587.4	14656	100412	114029	131356	61085	33976.2	35014.9	60510.2	22402.7	16535.5	101720	37976
Cysteinesulfinic acid	5500.24	6817.03	5621.45	8121.23	7299.77	6936.98	4752.33	7658.85	8819.73	8231.13	5910.8	8521.58	6514.99	6661.98	7870.81
Cytidine	2.76911e+06	2.60483e+06	2.89054e+06	2.87209e+06	2.86025e+06	2.57548e+06	2.88743e+06	2.71024e+06	3.0235e+06	3.0693e+06	3.30632e+06	2.88303e+06	2.78414e+06	2.75835e+06	3.07054e+06
Cytidine diphosphate	3395	3073.26	5184.81	3815.31	4027.98	5312.67	5017.21	4573.83	3736.89	4374.47	5345.7	4681.42	3867.09	4732.92	4534.62
Cytidine monophosphate	100929	92041.2	109168	97647.3	99682.5	92936	110007	94946.1	106331	113539	116847	90971.6	99946.3	99393	106922
Cytidine triphosphate	6830.65	7593.6	7070.39	5033.89	4939.04	5861.65	6369.88	4301.96	11227	14146.7	12886.1	7069.91	6632.13	5368.13	11332.5
Cytosine	624497	568588	647944	636510	663296	566303	665677	589749	690460	668262	755744	651383	619385	621256	691462
Biotin	28209.4	29524.1	34138.4	24126.3	21046.9	25594.2	35649.2	31601.4	29695.9	30833	37137.8	24519	28999.6	28472.9	30546.4
Deoxyadenosine	1.31572e+06	1.32035e+06	1.46551e+06	1.49994e+06	869185	790544	887087	771443	3.01821e+06	2.99994e+06	3.29565e+06	2.77525e+06	1.40038e+06	829565	3.02226e+06
Deoxyadenosine monophosphate	5176.15	6997.13	6122.01	9229.32	4547.55	4414.64	6084.2	4633.16	2432.96	3087.58	5408.21	3456.49	6881.15	4919.89	3596.31
Deoxyadenosine triphosphate	2475.04	1596.43	1637.04	9179.94	1951.54	1372.57	1939.85	3752.7	2209.33	1429.77	973.578	4363.44	3722.11	2254.17	2244.03
Deoxycytidine	237138	221679	223881	226447	368001	336358	368188	336037	237954	249021	257354	222379	227286	352146	241677
Deoxycytidine diphosphate	1563.95	958.586	1228.45	1063.73	1359.21	1132.66	789.892	1955.64	1860.62	1208.21	1360.16	2061.29	1203.68	1309.35	1622.57
Deoxycytidine monophosphate	5791.14	6409.98	6446.64	8940.8	5487.39	5037.69	5184.36	11242.5	6611.34	6788.62	8348.37	7965.55	6897.14	6738	7428.47
Deoxycytidine triphosphate	2226.8	2250.04	3303.97	1735.51	1774.13	1266.78	1030.71	1067.17	6018.19	2314	1676.13	345.894	2379.08	1284.7	2588.55
Deoxyguanosine	94745.1	94688	105379	107602	117656	105057	123231	114031	108456	111717	114431	107098	100603	114994	110425
Deoxyguanosine monophosphate	3080	2510.27	3765.93	5197.86	1982.39	1718.91	2332.18	2234.84	2955.02	2095.28	2306.82	1567.4	3638.51	2067.08	2231.13
Deoxyguanosine diphosphate	2495.49	3267.62	1305.16	2831.19	1427.31	4093.18	1470.44	3177.37	3159.27	6892.93	3501.71	3992.34	2474.86	2542.08	4386.56
Deoxyguanosine triphosphate	2941.19	1825.25	2283.95	2584.04	3089.45	1490.1	1957.92	957.004	3635.27	1709.38	2550.3	1528.43	2408.6	1873.62	2355.85
Deoxyinosine	1293.57	541.737	532.739	802.302	1687.04	503.419	883.33	1229.24	668.9	282.271	260.992	458.872	792.586	1075.76	417.759
Deoxyuridine	92736.9	123725	150335	130992	204414	234267	267872	232791	223350	285433	323804	249305	124447	234836	270473
Deoxyuridine monophosphate	578.044	984.091	576.432	685.124	923.244	343.185	1251.53	494.773	710.132	982.814	1481.65	1632.53	705.923	753.184	1201.78
Dihydrofolic acid	8.41314	1.68263	14.9058	1.68263	18.9929	1.68263	29.3346	1.68263	43.4064	1.68263	39.5826	1.68263	6.67105	12.9232	21.5886
Dihydroorotic acid	12850.3	21121.7	12019.1	4781.64	4838.7	4825.28	6533.09	3587.79	5211.35	14929.8	2647.09	1446.88	12693.2	4946.21	6058.77
Dihydroxyacetone phosphate	766.735	1205.83	2013.1	2333.71	1069.39	721.794	1909.33	1534.67	1743.79	267.07	1904.87	2375.91	1579.85	1308.8	1572.91
Dihydroxybenzoic acid	4685.4	4320.22	4633.16	4438.35	4982.78	4669.76	4738.2	4745.25	5223.28	5717.38	5482.96	4957.71	4519.28	4784	5345.33
Dimethylglycine	3.11145e+06	2.89072e+06	3.83093e+06	3.51759e+06	1.4343e+06	1.39596e+06	2.18831e+06	1.39682e+06	59710.1	52939	61038.1	45328.6	3.33768e+06	1.60385e+06	54754
Diphosphoglyceric acid	1309.27	1422.52	2920.96	2833.77	1465.79	1288.95	1705.84	1497.57	1725.3	1519.43	2641.74	1612.05	2121.63	1489.54	1874.63
Erythrose phosphate	26259	29782.2	40010.6	34090.5	21257.1	21615.1	24845.5	15737.3	38250.5	38512.4	42565.2	32381.2	32535.6	20863.8	37927.3
Ethylbenzoic acid	493475	392298	420501	442219	10360.8	15674.8	15062.8	11793.9	646.372	1077.03	798.853	940.979	437123	13223.1	865.808
Flavin adenine dinucleotide	3564.8	1263.86	578.753	5053.78	1914.69	587.507	873.582	2389.28	180.757	260.672	460.945	285.795	2615.3	1441.27	297.042
FMN	7442.92	7717.87	4828.48	4598.03	5501.19	3497.2	2977.68	3947.24	6445.15	9101.67	4917.41	5411.84	6146.82	3980.83	6469.02
Folic acid	499.993	1110.23	1124.9	496.438	681.167	1310.59	2329.94	1248.95	960.048	730.43	1580.01	707.943	807.891	1392.66	994.608
Formyl-methionine	6516	5510.77	5282.99	4728.85	6589.47	7011.34	6983.98	5433.69	9511.57	8364.73	8700.49	5630.61	5509.65	6504.62	8051.85
Fructose phosphate	9402.58	8579.97	7459.03	7265.76	35117.4	30003.4	28492.1	24657.8	5359.87	5971.9	5100.22	4684.07	8176.84	29567.7	5279.01
Fructose-bisphosphate	2678.43	4312.99	4130.21	4832.05	3263.63	4733.61	5622.27	4891.81	3620.57	5439.75	5428.2	5138.65	3988.42	4627.83	4906.79
Fumaric Acid	3721.22	1300.57	2695.01	1869.45	3997.17	1092.71	2159.89	1717.78	2893.89	864.35	1848.86	1048.33	2396.56	2241.89	1663.86
Galacturonic acid	23365.3	20776.9	23961.4	29242.7	24479.7	20022.6	19192.3	25134.1	30447.4	29838.1	31777.4	31084	24336.6	22207.2	30786.7
Gluconate	163899	139814	156916	156609	183142	167711	165773	161540	176340	168605	182875	163924	154309	169542	172936
Glucosamine phosphate	2013.01	1820.75	2428.93	2574.04	2125.31	1880.59	2828.87	2011.69	2796.36	2264.41	3983.47	3235.37	2209.18	2211.61	3069.9
Glucose	1.40403e+06	1.2841e+06	1.54308e+06	1.50203e+06	246090	365362	509955	329538	2.20221e+06	2.1049e+06	2.26428e+06	1.96676e+06	1.43331e+06	362736	2.13454e+06
Glucose phosphate	10404.1	6682.96	7392	7248.63	32434.7	27674.1	34852.8	30468	4067.72	4646.23	6499.94	4837.8	7931.93	31357.4	5012.92
Glutamic acid	4.05852e+07	3.98674e+07	4.25621e+07	4.21963e+07	3.64002e+07	3.49353e+07	3.85348e+07	3.47482e+07	3.94862e+07	4.13023e+07	4.31596e+07	3.73811e+07	4.13028e+07	3.61546e+07	4.03323e+07
Glutamine	718849	630986	710931	692246	1.40903e+06	1.24735e+06	1.42001e+06	1.2344e+06	330284	331245	357013	303822	688253	1.3277e+06	330591
Glutathione	1138.69	3189	1299.07	2885.66	2165.7	3544.43	3637.59	3026	748.166	3319.45	1721.86	2225.19	2128.1	3093.43	2003.66
Glyceric acid	9714.22	6773.44	8328.58	9592.85	8686.6	7643.4	7225.07	8436.1	13895.1	12094.1	10228.8	8997.35	8602.27	7997.79	11303.8
glycine	2.9579e+06	3.03634e+06	3.19739e+06	3.20457e+06	2.56419e+06	2.49386e+06	2.67545e+06	2.50619e+06	2.29414e+06	2.57877e+06	2.57864e+06	2.24017e+06	3.09905e+06	2.55992e+06	2.42293e+06
Guanidineacetic acid	71471.7	70501.6	74822	72843.1	73861.1	72352.4	74997.4	66747.2	65378	80633.9	82411	69376.3	72409.6	71989.5	74449.8
Guanine	31823.8	24857.8	29943.2	29889.3	887601	763598	767704	737407	731931	739834	776135	675986	29128.5	789077	730971
Guanosine	3.7606e+06	3.62533e+06	4.00263e+06	3.94137e+06	3.64306e+06	3.37775e+06	3.81565e+06	3.50576e+06	4.34362e+06	4.52758e+06	4.83912e+06	4.1711e+06	3.83248e+06	3.58556e+06	4.47035e+06
Guanosine diphosphate	6421.92	4649.31	4628.39	4962.56	5711.15	4752.65	4428.76	5551.37	4070.1	4348.89	5138.19	2535.46	5165.54	5110.98	4023.16
Guanosine monophosphate	208318	211663	222935	225538	217838	219791	271117	223559	214562	224904	230952	214815	217113	233076	221308
Guanosine triphosphate	635.327	300.368	296.048	903.092	850.357	892.475	869.786	608.292	726.618	703.986	997.742	586.454	533.709	805.228	753.7
Histidine	2.75828e+07	2.5876e+07	2.74082e+07	2.73593e+07	2.63342e+07	2.40934e+07	2.62692e+07	2.51254e+07	2.89624e+07	2.95868e+07	3.10541e+07	2.66494e+07	2.70566e+07	2.54556e+07	2.90632e+07
Homocysteic acid	704.21	1846.73	1106.51	539.931	650.441	698.902	841.548	302.122	616.748	2726.06	209.755	891.014	1049.35	623.253	1110.89
Homocysteine	864.812	2237.96	1987.94	3564.36	4673.44	4911.92	3632.88	6748.63	5715.17	6213.18	4779.44	7112.42	2163.77	4991.72	5955.05
Homoserine	200650	216527	243198	251711	1.02005e+07	8.34231e+06	9.14264e+06	9.05185e+06	1.37986e+07	1.43333e+07	1.48052e+07	1.31905e+07	228021	9.18432e+06	1.40319e+07
Hydroxyanthranilic acid	34945.7	31326.9	31177.1	39752.5	1.55787e+06	1.29381e+06	1.36668e+06	1.28409e+06	3.53881e+06	3.81788e+06	3.94709e+06	3.40968e+06	34300.6	1.37561e+06	3.67837e+06
Hydroxybutyric acid	47837.7	39171.5	38221.9	38609.5	51377.3	54144.3	56824.9	56024.7	60819.9	59884.2	72790.7	54988.4	40960.2	54592.8	62120.8
Hydroxycoumarin	1701.3	1222.46	1762.21	1582.71	2796.04	2374.15	2954.83	2353.29	977.341	1110.01	886.08	712.666	1567.17	2619.58	921.523
Hydroxyectoine	17385	15626.3	17598.5	16256.1	27471.8	18266.7	15932.4	20777	24808.3	24107.9	26042.3	20196.2	16716.5	20612	23788.7
Hydroxymethylbenzoic acid	807.052	551.981	710.358	817.484	394.265	168.674	319.102	332.423	895.457	809.236	827.077	623.273	721.719	303.616	788.761
Hydroxy-methylglutaryl-CoA	170.328	23.7415	95.8153	153.042	252.342	35.5736	28.4734	224.043	367.305	112.805	42.0358	230.839	110.732	135.108	188.246
Hydroxyphenylpyruvic acid	17530.6	10569.6	11093.3	6579.76	9837.68	12061	16351.4	13304.2	3724.14	3633.5	3842.28	3595.67	11443.3	12888.5	3698.9
Hydroxy-proline	141909	110466	136019	138934	432304	323979	399526	377665	594714	469952	566456	464731	131832	383368	523963
Hypoxanthine	513595	492663	603117	670966	2.64464e+06	2.50837e+06	2.87102e+06	2.60117e+06	2.36122e+06	2.58771e+06	2.76784e+06	2.36113e+06	570085	2.6563e+06	2.51948e+06
Indoleacrylic acid	534953	501780	524424	535463	491089	443020	506738	455841	525701	542665	575725	496958	524155	474172	535262
Indole-carboxaldehyde	173390	177394	207722	190431	63636.6	63893.1	81657.5	67045.2	79489.3	83301	89192.1	80306	187234	69058.1	83072.1
Indole-propionic acid	19784	22117.9	27008.9	26516.3	34889.6	34516.6	42038	36527.6	33653	42346.8	44701.2	40881.9	23856.8	36992.9	40395.7
Inosine	3.01651e+06	2.87223e+06	3.29685e+06	3.15883e+06	3.2608e+06	2.92577e+06	3.32924e+06	3.03085e+06	3.29868e+06	3.45781e+06	3.82159e+06	3.16334e+06	3.0861e+06	3.13667e+06	3.43535e+06
Inosine monophosphate	25623.6	26684.3	25051.8	27554.5	27539.3	27862.4	30094	27795.2	31801.1	28714.1	29063.3	30550.8	26228.5	28322.7	30032.3
Isobutyryl-CoA	14124.1	16289.6	20386.4	14202.2	1515.55	1846.41	2779.2	1375.65	149.629	345.472	114.799	89.3145	16250.6	1879.2	174.804
Isoleucine	6.90085e+07	7.19541e+07	7.91418e+07	7.96059e+07	1.23248e+08	1.12955e+08	1.23285e+08	1.15154e+08	1.43095e+08	1.50612e+08	157722557	1.35837e+08	7.49276e+07	1.18661e+08	1.46817e+08
Isopropylmalic acid	4803.03	7513.27	3803.81	6129.11	3075.02	4550.98	3555.31	2703.89	6214.38	6610.45	5644.61	4730.83	5562.31	3471.3	5800.07
Ketoglutaric acid	66275.7	48796	42860.8	28407.5	33182.1	50397.1	50147.4	44077.6	2867.72	4770.79	7126.03	3527.84	46585	44451.1	4573.09
Lactulose	164971	157489	165809	165884	42871.9	52988.1	56485.2	46259.1	209788	206048	216356	188370	163538	49651.1	205141
Lysine	2.86017e+07	2.58582e+07	2.80153e+07	2.78311e+07	2.8919e+07	2.53374e+07	2.75392e+07	2.56354e+07	3.72988e+07	3.59803e+07	3.71122e+07	3.27976e+07	2.75766e+07	2.68578e+07	3.57972e+07
Maleic acid	3088.08	2881.89	2392.65	2423.79	3455.93	3414.57	3101.99	3495.14	659.233	187.22	458.345	333.385	2696.6	3366.91	409.546
Malic acid	779407	769010	809469	846744	1.02867e+06	932396	1.00949e+06	934836	994972	1.02548e+06	1.09219e+06	936452	801158	976348	1.01227e+06
Malonyl-CoA	638.605	397.779	433.171	286.633	300.889	155.532	140.169	164.714	69.26	167.52	55.165	109.156	439.047	190.326	100.275
Maltotriose	331166	300841	315262	315681	74296.5	76599.2	92588.4	75205.2	376406	379825	396276	330919	315737	79672.3	370856
Mercaptopyruvate	546.629	777.154	676.328	363.579	112.185	143.452	141.33	114.965	125.944	110.964	61.7813	97.286	590.922	127.983	98.9939
Methionine	2.72171e+06	2.68117e+06	2.97216e+06	3.01293e+06	3.65942e+06	3.3557e+06	3.75201e+06	3.58191e+06	3.95598e+06	4.04162e+06	4.46768e+06	3.76404e+06	2.84699e+06	3.58726e+06	4.05733e+06
Methionine sulfoxide	3.62227e+06	3.69814e+06	4.04767e+06	4.10023e+06	3.32875e+06	3.03929e+06	3.34222e+06	2.96215e+06	3.53517e+06	3.77769e+06	3.86788e+06	3.37485e+06	3.86708e+06	3.1681e+06	3.6389e+06
Methyladipic acid	562.989	648.738	746.094	1321.63	4045.19	5523.55	6328.96	6487.13	6086.47	7127.62	7434.3	6742.53	819.864	5596.21	6847.73
Methylmalonyl-CoA	340.573	170.697	161.734	418.235	245.332	260.65	345.021	321.118	347.924	383.688	523.641	647.981	272.81	293.03	475.808
Methylnicotinamide	3314.45	3223.99	3470.39	3163.24	3651.93	3232.34	3071.81	1862.11	4403.85	4311.92	4569.53	2822.49	3293.02	2954.55	4026.95
Methylvaleric acid	119286	101680	150752	110269	10381.9	12768	15401.4	12343	329.576	450.612	444.148	350.825	120497	12723.6	393.79
NAD	19739.1	16504.2	18091.7	14718.4	11785.7	9285.4	11510.8	11787.4	469.925	305.273	158.082	709.789	17263.4	11092.3	410.767
NADH	1046.71	236.086	362.674	250.492	732.285	344.007	306.729	434.288	932.458	247.754	370.754	236.705	473.991	454.327	446.918
Nicotinamide	4738.75	4847.02	7245.96	7728.06	17101.7	28489.2	42273.1	47678.9	3.31208e+06	3.72421e+06	4.21366e+06	3.95277e+06	6139.95	33885.7	3.80068e+06
Nicotinamide mononucleotide	679.503	277.04	821.408	580.774	1263.29	922.734	1582.22	1706.19	47.0728	37.3897	82.2317	38.2108	589.681	1368.61	51.2263
Nicotinic acid	124427	119357	135490	134330	131457	131808	144926	142179	145243	143356	144905	132378	128401	137593	141470
Ornithine	2.10817e+07	2.04363e+07	2.12161e+07	2.14572e+07	2.43154e+07	2.32218e+07	2.41957e+07	2.26108e+07	2.29239e+07	2.54946e+07	2.57614e+07	2.28185e+07	2.10478e+07	2.35859e+07	2.42496e+07
Orotic acid	140531	83258.1	84315.2	81651.5	204071	200350	237021	129252	14723.8	20948.1	23827.8	14546.9	97439	192674	18511.7
Oxaloacetic acid	13907.7	12531.2	13973	11402	2923.65	2227.79	3080.39	2805.94	5837.8	6386.25	6297.13	5495.22	12953.5	2759.44	6004.1
Oxobutyric acid	51.0222	44.3052	138.932	29.8946	341.122	720.792	1296.19	183.258	464.049	578.608	896.203	148.382	66.0385	635.34	521.81
Palmitoyl-CoA	355.497	206.969	159.24	93.2764	403.853	357.256	204.417	193.44	98.7838	363.749	188.512	150.245	203.746	289.741	200.322
Phenylalanine	6.22741e+07	5.99905e+07	6.53599e+07	6.42878e+07	6.48988e+07	6.1045e+07	6.66388e+07	6.15502e+07	7.02518e+07	7.27676e+07	7.62369e+07	6.63158e+07	6.29781e+07	63533200	7.1393e+07
Phenylpyruvate	48300.8	37738.8	32533.3	26079.5	100391	103644	122493	120721	95155.2	93396.9	95032	76399.9	36163.1	111812	89996
Phosphoenolpyruvic acid	1760.46	2422.83	5110.58	4305.78	3477.95	2605.03	5454.63	3367.22	1752.99	2558.06	4000.29	3749.6	3399.91	3726.21	3015.24
Phosphogluconic acid	1940.2	1106.76	1626.72	2611.68	2029.05	1294.3	1635.68	1197.22	2783.59	2871.85	3676.33	3309.62	1821.34	1539.06	3160.35
Phosphoglyceric acid	8.22102e+06	9.60872e+06	1.00834e+07	9.95681e+06	1.14905e+07	1.26502e+07	1.36901e+07	1.23259e+07	8.61984e+06	1.14113e+07	1.23149e+07	1.03113e+07	9.46749e+06	1.25392e+07	1.06643e+07
Proline	18067.8	21780.2	26253	36083.9	1.61774e+07	1.3409e+07	1.38543e+07	1.41231e+07	1.52428e+07	1.59538e+07	1.67181e+07	1.45559e+07	25546.2	1.43909e+07	1.56176e+07
Propionyl-CoA	683.281	595.591	767.911	285.281	112.236	250.856	480.132	230.975	450.527	217.974	1211.49	120.691	583.016	268.549	500.172
Pyridinedicarboxylic acid	12320.4	15152.8	20052.3	24189.2	38307.3	43991.8	47204.9	46344.3	76231	70456.7	75853.4	61875.6	17928.7	43962.1	71104.2
Pyridoxamine	287223	269425	297012	293588	305444	276792	297346	276242	363734	361918	378404	329994	286812	288956	358512
Pyridoxic acid	16850.9	13844.8	15434.2	17156	29155.5	23842.3	20387.3	23586.9	26917.2	25860.4	27475.9	20131.6	15821.5	24243	25096.3
Pyridoxine	5.2249e+06	4.20354e+06	4.96291e+06	4.68546e+06	4.77896e+06	4.18641e+06	4.6454e+06	4.03644e+06	6.36369e+06	5.46002e+06	5.7265e+06	4.92746e+06	4.7692e+06	4.4118e+06	5.61942e+06
Pyrrolidinone	38178	41030.2	45261.4	44392.2	54786.3	54283.1	61245.2	55391.7	52992.8	58991.2	67796.5	57538.9	42215.5	56426.6	59329.8
Pyruvic acid	65202.7	45609.3	85392.2	49799.3	3206.55	3724.29	3705.74	3339.91	1472.35	1177	1465.83	950.167	61500.9	3494.12	1266.34
Riboflavin	2616.52	3636.9	4295.82	4466.9	82364.6	79897.4	84268.3	80595.7	149024	175797	177702	160027	3754.04	81781.5	165638
Ribose phosphate	471186	411261	497050	515789	434385	373692	450834	384959	522340	498058	555967	485639	473821	410967	515501
Saccharic acid	9947.48	11450.5	10085.6	12852.7	11355.5	12481.1	10921.2	10603.4	11256.2	10487.1	10818.5	10389.3	11084.1	11340.3	10737.8
Serine	49237.1	52839.4	63134.3	65629.9	5.57017e+06	4.69033e+06	4.94133e+06	4.93992e+06	1.03012e+07	1.10768e+07	1.14958e+07	1.00847e+07	57710.2	5.03544e+06	1.07397e+07
Serotonin	104152	100967	112702	113877	138766	130598	137478	124759	141352	155727	165419	143086	107924	132900	151396
Shikimic acid	1852.88	1672.31	2798.55	1854.02	1927.79	1760.68	2162.37	1796.76	1827.71	1107.67	2542.11	1672.16	2044.44	1911.9	1787.41
Spermidine	134455	129790	132988	150363	191621	165243	186862	181192	163993	162460	153676	155243	136899	181230	158843
Succinic acid	615895	618799	687020	682682	925642	838086	922942	857651	701492	677158	744352	633672	651099	886080	689168
Succinyl-CoA	9501.96	4595.5	11976.7	4873.1	1395.3	659.205	2143.15	817.643	73.0925	79.4398	84.6151	82.7208	7736.8	1253.83	79.9671
Sulfopyruvic acid	408.098	882.788	440.974	301.473	578.463	1287.84	331.476	280.541	731.636	1099.06	987.714	521.349	508.333	619.58	834.94
Thiamine	432144	449513	583456	609191	698145	636833	732754	743686	891341	958406	1.09113e+06	808731	518576	702854	937403
Thiamine pyrophosphate	801.534	523.462	387.665	289.119	707.734	975.526	665.03	786.969	100.326	339.253	366.12	91.3222	500.445	783.815	224.256
Threonine	205624	200181	228192	227084	1.08573e+07	8.28388e+06	9.18237e+06	9.08631e+06	1.46571e+07	1.41836e+07	1.49417e+07	1.31813e+07	215270	9.35246e+06	1.42409e+07
Thymidine	1.27934e+06	1.22343e+06	1.39385e+06	1.38458e+06	1.73768e+06	1.56072e+06	1.7408e+06	1.67696e+06	1.64817e+06	1.73183e+06	1.88289e+06	1.66193e+06	1.3203e+06	1.67904e+06	1.7312e+06
Thymidine diphosphate	268.053	2683.17	2235.53	1895.31	1850.94	1796.94	2329.39	1969.22	7459.72	5649.66	6362.73	4847.15	1770.52	1986.62	6079.82
Thymidine monophosphate	108.643	36.9372	87.0921	127.56	318.636	254.537	811.512	6.74296	231.159	467.278	1993.16	207.407	90.0581	347.857	724.751
Thymine	103849	96790.1	103267	102827	132367	122848	129834	128495	127815	137000	141423	124654	101683	128386	132723
Trehalose	919457	835160	921857	944680	1.03659e+06	883539	1.01905e+06	955027	1.32475e+06	1.25432e+06	1.32412e+06	1.17573e+06	905288	973551	1.26973e+06
Tryptophan	3.05793e+07	2.93163e+07	3.16704e+07	3.15762e+07	2.87949e+07	2.70589e+07	2.96876e+07	2.69643e+07	3.03533e+07	3.17972e+07	3.39583e+07	2.96822e+07	3.07856e+07	2.81264e+07	3.14478e+07
Tyrosine	3.88501e+06	3.73187e+06	4.12822e+06	4.19068e+06	4.02088e+06	3.72305e+06	4.24733e+06	3.89073e+06	4.60332e+06	4.83602e+06	5.31924e+06	4.46763e+06	3.98395e+06	3.9705e+06	4.80655e+06
UDP-acetylglucosamine	4427.66	1529.4	5921.84	1913.32	6265.14	2914.82	5801.35	4080.22	3386.12	958.423	3749.46	2010.53	3448.06	4765.38	2526.13
UDP-glucuronic acid	52536.2	41871.1	47132.7	55206.1	41379.1	36279.9	40664.5	38114.4	48687.4	48188.5	47225.4	44889.5	49186.5	39109.5	47247.7
Uracil	11708.7	13475.7	18177.7	15766.2	22395.2	20923.9	27771.1	23525.2	23625.6	28961.3	32557.9	26884.6	14782.1	23653.9	28007.3
Uridine	3.60354e+06	3.48119e+06	3.86855e+06	3.8226e+06	4.13482e+06	3.71929e+06	4.12244e+06	3.80424e+06	4.07437e+06	4.28748e+06	4.61635e+06	3.9845e+06	3.69397e+06	3.9452e+06	4.24067e+06
Uridine diphosphate	611.261	877.677	813.096	1953.36	1118.8	1676.93	2474.95	827.049	402.991	652.236	606.943	666.097	1063.85	1524.43	582.067
Uridine monophosphate	1239.35	1900.54	1575.17	1382.04	1709.71	870.23	1498.34	2182.93	1213.59	1805.69	3566.63	1136.58	1524.28	1565.3	1930.62
Uridine triphosphate	28113.9	19254	26588.7	23445.6	24392.3	19144.9	23453.2	20663.1	27917.2	22278.2	24766.7	21112.5	24350.5	21913.4	24018.7
Valine	3.32778e+07	3.29612e+07	3.53336e+07	3.55678e+07	3.47279e+07	3.25744e+07	3.57182e+07	3.28596e+07	3.63257e+07	3.88364e+07	4.01064e+07	3.54177e+07	3.42851e+07	3.397e+07	3.76715e+07
Xanthine	68782.3	62374.6	78601	65446.9	17347.2	20558.9	34006.5	30340.4	80212.9	81120.1	93751.7	78941.1	68801.2	25563.3	83506.5
Xanthosine	286974	248877	273742	273738	290068	213946	254010	253260	317531	279681	318911	296364	270833	252821	303122
Xanthosine monophosphate	501.558	292.153	377.4	287.203	565.137	191.015	383.875	269.402	1280.09	273.668	652.166	79.4297	364.579	352.357	571.339
